# Supplementary material for: Integrated transcriptomics and metabolomics analysis of flower petals color transition in different phenotype of Lonicera macranthoides
Source: Front Plant Sci. 2025 Jul 10;16:1605238. doi: 10.3389/fpls.2025.1605238 (PMC12287116; doi:10.3389/fpls.2025.1605238)
Supplement: Supplementary file 1 [file Table1.xlsx]

## Sheet: Supplementary Table S1
Supplementary Table S1. Primers used for qRT-PCR
Gene_id	Gene name	Primer name	Primer sequence (5' - 3')
TRINITY_DN46824_c0_g6_i1	CHS	CHS-F	GGGCTATTGATGGACACCTAC
		CHS-R	CTCCACAAGGCTCTTCTCTATG
TRINITY_DN46726_c4_g1	CHI	CHI-F	CCAGGTTGCTCATCTCCATTAT
		CHI-R	TCGTCCTCTCCAAGCATCTA
TRINITY_DN28844_c0_g1	ANS	ANS-F	TAGGCTTGGGACTCGAAGA
		ANS-R	TGCGGGCATTTGGGATAATA
TRINITY_DN54874_c2_g3	PSY	PSY-F	GGCCGTCCACTTGATATGTT
		PSY-R	GTCCATCCTCATTCCCTCAATC
TRINITY_DN55130_c2_g1	PDS	PDS-F	CTGCTCCACGTCCCAATAAA
		PDS-R	GTGACCTGCATCCACCAAATA
TRINITY_DN49324_c1_g1	Z-SIO	Z-SIO-F	GAGGTGGTAATGTTGCTCCTTA
		Z-SIO-R	CACGTTCTCCGATGAGTTTCT
TRINITY_DN54194_c0_g1	ZDS	ZDS-F	CCACCAGAACCTCAACACTATC
		ZDS-R	CACCTCATGGCCTTGATCTAAA
TRINITY_DN43496_c0_g1	LYCB	LYCB-F	TTGAGAGGCGAAGACAAAGG
		LYCB-R	CGTGCCAATAACGAGGTTCTA
TRINITY_DN42921_c1_g2	BCH	BCH-F	GGAGAAGATTGCGAGGAAGAA
		BCH-R	ACCTCGAGTAAACAGCCATAAC
TRINITY_DN42791_c0_g1	ZEP	ZEP-F	TGTGGAAGAAGGGTGTGTTAC
		ZEP-R	CAGCAGGACTCAACAGATCAA
TRINITY_DN34191_c0_g1	NXS	NXS-F	TACGCGATGCCGTTTGAT
		NXS-R	CTTGCCACCATCCTCTTCTT
Reference gene	18S	18S-F	CTTCGGGATCGGAGTAATGA
		18S-R	GCGGAGTCCTAGAAGCAACA

## Sheet: Supplementary Table S2
Supplementary Table S2. KEGG and GO enrichment analyses of DEGs identified in XL-f1234 vs. WT-f1234 comparison group.
Gene_ID	GO_Term	KOEntry	Annotation	Name	log2FC	regulation	pvalue	FDR	significant
TRINITY_DN53010_c1_g2	-	-	-	-	7.22563	up	6.14858e-89	2.36972e-84	yes
TRINITY_DN53564_c2_g6	GO:0003824(catalytic activity);GO:0005768(endosome);GO:0005794(Golgi apparatus);GO:0005802(trans-Golgi network);GO:0006486(protein glycosylation);GO:0016020(membrane);GO:0016757(transferase activity, transferring glycosyl groups)	NA	PREDICTED: probable glycosyltransferase At5g11130 isoform X1 [Daucus carota subsp. sativus]	At5g11120/At5g11130	7.16656	up	9.42477e-78	1.8162e-73	yes
TRINITY_DN49853_c3_g1	-	-	-	-	7.16174	up	1.68025e-70	2.15861e-66	yes
TRINITY_DN45105_c1_g1	GO:0003824(catalytic activity);GO:0009507(chloroplast);GO:0050662(coenzyme binding)	-	Protein YeeZ like [Actinidia chinensis var. chinensis]	-	7.79649	up	3.33253e-69	3.21098e-65	yes
TRINITY_DN56026_c0_g1	-	-	-	-	-6.36828	down	5.4621e-65	4.2103e-61	yes
TRINITY_DN52236_c0_g1	-	-	-	-	-8.82678	down	1.69703e-62	1.09009e-58	yes
TRINITY_DN57684_c1_g2	GO:0008150(biological_process)	K05658	hypothetical protein CKAN_00956200 [Cinnamomum micranthum f. kanehirae]	-	-7.56789	down	5.09678e-61	2.80621e-57	yes
TRINITY_DN47224_c0_g2	GO:0003674(molecular_function);GO:0005634(nucleus);GO:0042753(positive regulation of circadian rhythm);GO:0048511(rhythmic process)	-	protein EARLY FLOWERING 4-like [Solanum pennellii]	EFL1	-8.24343	down	1.02264e-58	4.92669e-55	yes
TRINITY_DN52118_c1_g1	-	-	-	-	-7.34592	down	3.05665e-58	1.30896e-54	yes
TRINITY_DN36953_c0_g1	-	-	-	-	-8.2113	down	6.16083e-58	2.37445e-54	yes
TRINITY_DN57454_c3_g2	-	-	-	-	-7.72594	down	1.82025e-55	6.37767e-52	yes
TRINITY_DN51706_c0_g1	-	-	-	-	-7.44945	down	9.99342e-55	3.20964e-51	yes
TRINITY_DN55721_c2_g3	GO:0003676(nucleic acid binding);GO:0003723(RNA binding);GO:0003964(RNA-directed DNA polymerase activity);GO:0005739(mitochondrion);GO:0006278(RNA-dependent DNA biosynthetic process)	NA	uncharacterized protein LOC112096862 [Citrus clementina]	AtMg00310	7.18114	up	1.25299e-54	3.71473e-51	yes
TRINITY_DN44067_c3_g1	GO:0004842(ubiquitin-protein transferase activity);GO:0019005(SCF ubiquitin ligase complex);GO:0031146(SCF-dependent proteasomal ubiquitin-dependent protein catabolic process)	-	hypothetical protein MANES_07G048900 [Manihot esculenta]	-	-7.2015	down	1.93184e-53	5.31821e-50	yes
TRINITY_DN55429_c0_g1	-	-	-	-	-8.26563	down	8.66886e-53	2.22738e-49	yes
TRINITY_DN54885_c0_g1	-	K13414	PREDICTED: TMV resistance protein N-like [Pyrus x bretschneideri]	-	-7.60095	down	2.58169e-52	6.2188e-49	yes
TRINITY_DN52279_c3_g1	-	-	-	-	-8.02053	down	1.10896e-51	2.51415e-48	yes
TRINITY_DN55042_c0_g8	GO:0007165(signal transduction);GO:0016020(membrane)	NA	PREDICTED: uncharacterized protein LOC103414107 [Malus domestica]	-	7.23617	up	5.60567e-51	1.20027e-47	yes
TRINITY_DN48999_c0_g1	GO:0006952(defense response);GO:0007165(signal transduction);GO:0016021(integral component of membrane);GO:0016301(kinase activity)	K03131	PREDICTED: receptor-like protein 12 [Vitis vinifera]	RLP12	5.34908	up	9.64816e-50	1.9571e-46	yes
TRINITY_DN56647_c3_g1	-	-	-	-	-8.39645	down	1.37308e-49	2.64599e-46	yes
TRINITY_DN50014_c0_g7	GO:0003676(nucleic acid binding);GO:0003964(RNA-directed DNA polymerase activity);GO:0005634(nucleus);GO:0008150(biological_process)	NA	uncharacterized protein LOC112095587 [Citrus clementina]	-	8.32768	up	3.00973e-49	5.52372e-46	yes
TRINITY_DN56816_c4_g1	GO:0003977(UDP-N-acetylglucosamine diphosphorylase activity);GO:0005829(cytosol);GO:0006048(UDP-N-acetylglucosamine biosynthetic process)	-	uncharacterized protein LOC112039170 [Quercus suber]	-	-8.03095	down	1.1641e-48	2.03934e-45	yes
TRINITY_DN56256_c1_g1	GO:0000977(RNA polymerase II regulatory region sequence-specific DNA binding);GO:0003700(DNA binding transcription factor activity);GO:0005634(nucleus);GO:0006357(regulation of transcription by RNA polymerase II)	-	PREDICTED: F-box protein SKIP23-like [Juglans regia]	-	5.08694	up	2.8558e-48	4.78546e-45	yes
TRINITY_DN47327_c6_g1	-	-	-	-	6.52586	up	8.1875e-48	1.31481e-44	yes
TRINITY_DN45977_c1_g2	GO:0003674(molecular_function);GO:0005737(cytoplasm)	NA	transport protein particle 20 kDa subunit-like isoform X3 [Coffea arabica]	-	-7.59123	down	1.38966e-47	2.14236e-44	yes
TRINITY_DN51190_c1_g1	-	-	-	-	-9.26872	down	6.00666e-47	8.90394e-44	yes
TRINITY_DN52694_c3_g4	GO:0003676(nucleic acid binding);GO:0005575(cellular_component);GO:0008270(zinc ion binding);GO:0015074(DNA integration)	K03006	Retrovirus-related Pol polyprotein from transposon TNT 1-94 [Vitis vinifera]	-	5.48129	up	1.62241e-46	2.3159e-43	yes
TRINITY_DN47107_c0_g1	GO:0003674(molecular_function);GO:0005634(nucleus);GO:0006351(transcription, DNA-templated)	K07375	mediator of RNA polymerase II transcription subunit 19a isoform X1 [Jatropha curcas]	MED19A	6.66294	up	2.07394e-46	2.8547e-43	yes
TRINITY_DN50185_c0_g1	GO:0003674(molecular_function);GO:0005634(nucleus);GO:0008150(biological_process)	NA	PREDICTED: uncharacterized protein LOC108204239 [Daucus carota subsp. sativus]	At3g26010	-8.69884	down	2.55827e-45	3.39994e-42	yes
TRINITY_DN54722_c3_g2	GO:0004576(oligosaccharyl transferase activity);GO:0004579(dolichyl-diphosphooligosaccharide-protein glycotransferase activity);GO:0005783(endoplasmic reticulum);GO:0006487(protein N-linked glycosylation);GO:0008250(oligosaccharyltransferase complex);GO:0016020(membrane);GO:0016021(integral component of membrane);GO:0043069(negative regulation of programmed cell death)	K12668	dolichyl-diphosphooligosaccharide--protein glycosyltransferase subunit DAD1 [Populus trichocarpa]	DAD1	-4.04795	down	3.62264e-45	4.65401e-42	yes
TRINITY_DN48251_c0_g2	GO:0003729(mRNA binding);GO:0005634(nucleus);GO:0005829(cytosol);GO:0009506(plasmodesma)	-	apoptosis inhibitor 5-like protein API5 [Olea europaea var. sylvestris]	API5	-7.79229	down	8.54523e-45	1.06239e-41	yes
TRINITY_DN54297_c1_g1	GO:0003674(molecular_function);GO:0005886(plasma membrane);GO:0008150(biological_process);GO:0016021(integral component of membrane)	-	UPF0481 protein [Vitis vinifera]	At3g47200	10.1238	up	5.14161e-44	6.19259e-41	yes
TRINITY_DN55697_c0_g4	GO:0000981(RNA polymerase II transcription factor activity, sequence-specific DNA binding);GO:0003677(DNA binding);GO:0005654(nucleoplasm);GO:0005737(cytoplasm)	K02925	uncharacterized protein LOC111409464 [Olea europaea var. sylvestris]	-	-7.83839	down	1.02103e-43	1.19247e-40	yes
TRINITY_DN55681_c1_g2	-	-	-	-	-5.91398	down	3.0607e-43	3.46948e-40	yes
TRINITY_DN57436_c0_g2	GO:0004864(protein phosphatase inhibitor activity);GO:0005634(nucleus);GO:0005737(cytoplasm);GO:0009738(abscisic acid-activated signaling pathway);GO:0010427(abscisic acid binding);GO:0080163(regulation of protein serine/threonine phosphatase activity)	K14496	abscisic acid receptor PYL8-like [Olea europaea var. sylvestris]	PYL8	5.97405	up	4.00504e-43	4.41024e-40	yes
TRINITY_DN55289_c3_g2	-	-	-	-	8.96081	up	7.6807e-43	8.22283e-40	yes
TRINITY_DN56255_c0_g5	-	-	PREDICTED: TMV resistance protein N-like isoform X1 [Eucalyptus grandis]	-	7.24323	up	8.25789e-43	8.60182e-40	yes
TRINITY_DN49268_c0_g1	GO:0003674(molecular_function);GO:0005634(nucleus);GO:0008150(biological_process)	NA	uncharacterized protein LOC107433325 isoform X1 [Ziziphus jujuba]	-	-7.03972	down	1.25031e-42	1.26811e-39	yes
TRINITY_DN49564_c0_g3	-	-	-	-	6.54615	up	4.33925e-42	4.28818e-39	yes
TRINITY_DN54312_c1_g2	-	-	-	-	-7.18273	down	5.15905e-42	4.97088e-39	yes
TRINITY_DN57660_c2_g1	-	-	uncharacterized protein LOC111390222 [Olea europaea var. sylvestris]	-	6.4069	up	5.96538e-42	5.60761e-39	yes
TRINITY_DN52863_c0_g5	-	-	-	-	-7.63874	down	1.02036e-41	9.36328e-39	yes
TRINITY_DN56751_c2_g2	-	-	-	-	7.30925	up	1.44942e-41	1.29912e-38	yes
TRINITY_DN52755_c2_g1	GO:0000148(1,3-beta-D-glucan synthase complex);GO:0003843(1,3-beta-D-glucan synthase activity);GO:0005886(plasma membrane)	NA	PREDICTED: callose synthase 2 [Camelina sativa]	CALS2	-4.95602	down	1.60498e-41	1.40585e-38	yes
TRINITY_DN57371_c0_g1	GO:0005525(GTP binding);GO:0005634(nucleus);GO:0005783(endoplasmic reticulum);GO:0005789(endoplasmic reticulum membrane);GO:0016021(integral component of membrane);GO:0016787(hydrolase activity)	-	protein ROOT HAIR DEFECTIVE 3 homolog 1-like isoform X2 [Prunus avium]	RHD3	-6.60584	down	1.75602e-41	1.50397e-38	yes
TRINITY_DN46873_c0_g1	-	-	-	-	-7.94208	down	1.86229e-41	1.56032e-38	yes
TRINITY_DN54247_c0_g3	-	-	-	-	-6.55414	down	5.5415e-41	4.54414e-38	yes
TRINITY_DN57866_c2_g2	GO:0005739(mitochondrion)	K03006	putative RNA-directed DNA polymerase [Rosa chinensis]	-	4.20737	up	8.00406e-41	6.42676e-38	yes
TRINITY_DN54719_c0_g1	GO:0003677(DNA binding);GO:0003700(DNA binding transcription factor activity);GO:0005634(nucleus);GO:0006351(transcription, DNA-templated);GO:0006355(regulation of transcription, DNA-templated);GO:0008289(lipid binding);GO:0009855(determination of bilateral symmetry);GO:0009965(leaf morphogenesis);GO:0010014(meristem initiation);GO:0010073(meristem maintenance);GO:0010075(regulation of meristem g…	NA	hypothetical protein CDL15_Pgr014930 [Punica granatum]	ATHB-15	-5.62413	down	1.43318e-39	1.12727e-36	yes
TRINITY_DN51378_c1_g2	GO:0003676(nucleic acid binding);GO:0003677(DNA binding);GO:0005634(nucleus);GO:0006355(regulation of transcription, DNA-templated);GO:0008270(zinc ion binding)	NA	Retrovirus-related Pol polyprotein from transposon TNT 1-94 [Vitis vinifera]	HEX6	6.43318	up	1.8274e-39	1.4086e-36	yes
TRINITY_DN54312_c1_g6	-	-	14-3-3-like protein D [Chenopodium quinoa]	-	-7.53226	down	3.23429e-39	2.44417e-36	yes
TRINITY_DN56562_c1_g1	-	-	Oxoglutarate/iron-dependent dioxygenase [Parasponia andersonii]	-	-5.50684	down	3.8991e-39	2.88991e-36	yes
TRINITY_DN55289_c3_g3	-	-	-	-	9.54859	up	4.12395e-39	2.99889e-36	yes
TRINITY_DN45681_c1_g2	-	-	-	-	-7.75106	down	5.43232e-39	3.87717e-36	yes
TRINITY_DN57925_c2_g3	GO:0008150(biological_process)	-	LOW QUALITY PROTEIN: uncharacterized protein LOC105179331 [Sesamum indicum]	-	-7.51666	down	1.00029e-38	7.00947e-36	yes
TRINITY_DN54304_c2_g1	-	-	-	-	6.20806	up	1.71529e-38	1.18052e-35	yes
TRINITY_DN48262_c0_g1	GO:0003729(mRNA binding);GO:0003735(structural constituent of ribosome);GO:0006412(translation);GO:0022625(cytosolic large ribosomal subunit)	K02871	50S ribosomal protein L13, chloroplastic [Lactuca sativa]	RPL13	-7.73473	down	2.016e-38	1.36314e-35	yes
TRINITY_DN54172_c0_g1	GO:0000977(RNA polymerase II regulatory region sequence-specific DNA binding);GO:0003700(DNA binding transcription factor activity);GO:0005634(nucleus);GO:0006357(regulation of transcription by RNA polymerase II)	-	hypothetical protein VITISV_027466 [Vitis vinifera]	-	6.17642	up	3.19887e-38	2.12565e-35	yes
TRINITY_DN43197_c0_g1	GO:0005783(endoplasmic reticulum)	-	PREDICTED: DDRGK domain-containing protein 1 [Ipomoea nil]	At4g27120	-7.91251	down	3.45233e-38	2.25519e-35	yes
TRINITY_DN57257_c5_g3	-	-	-	-	-7.95208	down	3.57994e-38	2.29958e-35	yes
TRINITY_DN46510_c1_g1	GO:0003674(molecular_function);GO:0005886(plasma membrane);GO:0008150(biological_process);GO:0016021(integral component of membrane)	NA	UPF0481 protein At3g47200 isoform X1 [Ricinus communis]	At3g47200	7.99531	up	4.12417e-38	2.60573e-35	yes
TRINITY_DN52633_c3_g1	-	-	-	-	-8.58261	down	6.61934e-38	4.11478e-35	yes
TRINITY_DN54817_c0_g1	-	-	PREDICTED: uncharacterized protein LOC104903051 [Beta vulgaris subsp. vulgaris]	-	-6.11689	down	9.17622e-38	5.61366e-35	yes
TRINITY_DN50061_c1_g1	GO:0005737(cytoplasm);GO:0006952(defense response);GO:0007165(signal transduction);GO:0016021(integral component of membrane);GO:0043531(ADP binding)	NA	PREDICTED: uncharacterized protein LOC104430222 [Eucalyptus grandis]	SNC1	4.50115	up	1.05382e-37	6.34615e-35	yes
TRINITY_DN57260_c3_g1	-	-	-	-	-4.23936	down	1.11427e-37	6.60693e-35	yes
TRINITY_DN55047_c2_g2	-	-	-	-	-7.1708	down	1.4457e-37	8.44222e-35	yes
TRINITY_DN52377_c0_g3	-	-	-	-	-7.1097	down	1.72544e-37	9.92541e-35	yes
TRINITY_DN54682_c2_g1	GO:0005515(protein binding);GO:0005634(nucleus);GO:0005737(cytoplasm);GO:0042742(defense response to bacterium);GO:0050832(defense response to fungus)	K12795	protein SGT1 homolog [Coffea arabica]	SGT1	5.86611	up	1.85201e-37	1.04968e-34	yes
TRINITY_DN46259_c1_g1	-	-	-	-	6.59288	up	2.68839e-37	1.50164e-34	yes
TRINITY_DN52205_c0_g2	GO:0003964(RNA-directed DNA polymerase activity)	NA	reverse transcriptase [Corchorus capsularis]	At1g65750	-7.12779	down	2.77381e-37	1.52722e-34	yes
TRINITY_DN56793_c5_g1	-	-	-	-	-8.95598	down	4.23619e-37	2.29953e-34	yes
TRINITY_DN47372_c4_g1	GO:0005576(extracellular region);GO:0006508(proteolysis)	NA	aspartic proteinase CDR1 [Jatropha curcas]	CDR1	-7.03087	down	7.19025e-37	3.84888e-34	yes
TRINITY_DN56041_c1_g2	GO:0005634(nucleus);GO:0008150(biological_process)	NA	F-box/LRR-repeat protein [Actinidia chinensis var. chinensis]	At5g41840	-5.23034	down	9.30595e-37	4.91316e-34	yes
TRINITY_DN42408_c1_g5	-	-	-	-	-5.83566	down	9.80867e-37	5.10859e-34	yes
TRINITY_DN55936_c0_g1	-	-	hypothetical protein DVH24_034773, partial [Malus domestica]	-	6.90319	up	1.07412e-36	5.51971e-34	yes
TRINITY_DN53390_c0_g1	-	-	PREDICTED: uncharacterized protein LOC108204239 [Daucus carota subsp. sativus]	-	-8.43003	down	1.389e-36	7.04387e-34	yes
TRINITY_DN43163_c1_g1	-	-	-	-	-8.06304	down	2.06608e-36	1.03414e-33	yes
TRINITY_DN53571_c0_g1	-	-	-	-	-7.66442	down	2.21429e-36	1.09412e-33	yes
TRINITY_DN53295_c5_g1	-	-	-	-	-7.59378	down	3.42563e-36	1.67123e-33	yes
TRINITY_DN55790_c1_g4	-	-	hypothetical protein AQUCO_06800035v1 [Aquilegia coerulea]	-	-5.3103	down	3.75005e-36	1.80663e-33	yes
TRINITY_DN48797_c2_g2	GO:0005618(cell wall);GO:0033609(oxalate metabolic process);GO:0046564(oxalate decarboxylase activity)	K00384	putative germin-like protein 2-3 [Olea europaea var. sylvestris]	Os02g0491600	6.56777	up	4.55649e-36	2.16804e-33	yes
TRINITY_DN54532_c2_g1	-	-	-	-	-6.93261	down	9.41683e-36	4.42603e-33	yes
TRINITY_DN41395_c3_g1	GO:0005524(ATP binding);GO:0006952(defense response);GO:0016301(kinase activity);GO:0016310(phosphorylation)	NA	receptor-like cytoplasmic kinase 176 isoform X2 [Citrus clementina]	PBL15	6.21866	up	1.76582e-35	8.19959e-33	yes
TRINITY_DN45225_c1_g3	-	-	TMV resistance protein N-like [Solanum lycopersicum]	-	-7.45386	down	2.07044e-35	9.49961e-33	yes
TRINITY_DN52129_c4_g6	-	-	-	-	-6.18975	down	2.8345e-35	1.28523e-32	yes
TRINITY_DN57979_c3_g2	-	-	-	-	-5.35553	down	3.76301e-35	1.6864e-32	yes
TRINITY_DN54726_c2_g5	GO:0005381(iron ion transmembrane transporter activity);GO:0005384(manganese ion transmembrane transporter activity);GO:0005886(plasma membrane);GO:0010044(response to aluminum ion);GO:0015083(aluminum ion transmembrane transporter activity);GO:0015086(cadmium ion transmembrane transporter activity);GO:0015690(aluminum cation transport)	NA	metal transporter Nramp5-like [Cynara cardunculus var. scolymus]	NRAMP5	-6.84059	down	3.99419e-35	1.76943e-32	yes
TRINITY_DN52886_c5_g2	GO:0003964(RNA-directed DNA polymerase activity)	NA	uncharacterized protein LOC110913294 [Helianthus annuus]	-	3.75728	up	4.16189e-35	1.81208e-32	yes
TRINITY_DN43924_c2_g1	-	-	-	-	-8.18945	down	4.18451e-35	1.81208e-32	yes
TRINITY_DN47367_c3_g1	-	-	-	-	-7.73576	down	4.43114e-35	1.89756e-32	yes
TRINITY_DN45723_c0_g1	-	-	-	-	-7.13848	down	5.00282e-35	2.11883e-32	yes
TRINITY_DN57087_c0_g3	-	-	-	-	-7.34166	down	5.55264e-35	2.32613e-32	yes
TRINITY_DN44919_c1_g1	-	-	-	-	-6.66889	down	1.27956e-34	5.30272e-32	yes
TRINITY_DN52301_c2_g1	-	-	-	-	4.13828	up	1.76709e-34	7.24527e-32	yes
TRINITY_DN41373_c0_g2	-	-	-	-	-5.8824	down	2.86336e-34	1.16165e-31	yes
TRINITY_DN56057_c2_g2	-	-	-	-	-6.6894	down	3.09807e-34	1.24378e-31	yes
TRINITY_DN52750_c2_g2	GO:0003676(nucleic acid binding);GO:0003723(RNA binding);GO:0003964(RNA-directed DNA polymerase activity);GO:0005739(mitochondrion);GO:0006278(RNA-dependent DNA biosynthetic process)	NA	uncharacterized protein LOC110607833 [Manihot esculenta]	Pol	8.63054	up	3.14833e-34	1.25093e-31	yes
TRINITY_DN48151_c0_g4	-	-	-	-	-5.54019	down	3.1967e-34	1.25718e-31	yes
TRINITY_DN44222_c0_g1	-	-	-	-	6.85121	up	3.59111e-34	1.39803e-31	yes
TRINITY_DN57661_c2_g1	GO:0005575(cellular_component);GO:0009228(thiamine biosynthetic process);GO:0009229(thiamine diphosphate biosynthetic process);GO:0050334(thiaminase activity)	K20896	probable bifunctional TENA-E protein [Sesamum indicum]	TENA_E	-2.44019	down	4.04801e-34	1.56014e-31	yes
TRINITY_DN56899_c4_g3	GO:0000775(chromosome, centromeric region);GO:0000785(chromatin);GO:0003682(chromatin binding);GO:0005524(ATP binding);GO:0005634(nucleus);GO:0005737(cytoplasm);GO:0005819(spindle);GO:0006281(DNA repair);GO:0007059(chromosome segregation);GO:0007062(sister chromatid cohesion);GO:0008278(cohesin complex);GO:0009506(plasmodesma);GO:0016363(nuclear matrix);GO:0051301(cell division);GO:0051321(meioti…	NA	unnamed protein product [Coffea canephora]	SMC3	5.63325	up	6.85959e-34	2.61758e-31	yes
TRINITY_DN49712_c4_g2	-	-	-	-	6.12496	up	7.97754e-34	3.01434e-31	yes
TRINITY_DN49233_c2_g1	-	-	-	-	6.90138	up	9.86901e-34	3.69283e-31	yes
TRINITY_DN53894_c0_g1	GO:0005802(trans-Golgi network);GO:0005886(plasma membrane)	-	LOW QUALITY PROTEIN: phosphate transporter PHO1 homolog 10-like [Olea europaea var. sylvestris]	PHO1-H10	5.49274	up	1.24262e-33	4.60499e-31	yes
TRINITY_DN53477_c0_g3	GO:0005515(protein binding)	K13414	TMV resistance protein N-like [Helianthus annuus]	-	6.98625	up	1.26671e-33	4.64955e-31	yes
TRINITY_DN51454_c0_g1	GO:0005634(nucleus);GO:0008483(transaminase activity);GO:0010073(meristem maintenance);GO:0010082(regulation of root meristem growth);GO:0016458(gene silencing)	K12448	PREDICTED: uncharacterized protein LOC105352671 [Fragaria vesca subsp. vesca]	At1g48120	-8.27675	down	1.29638e-33	4.71355e-31	yes
TRINITY_DN48000_c1_g3	-	-	-	-	-7.14339	down	1.36074e-33	4.90133e-31	yes
TRINITY_DN41986_c0_g7	-	-	-	-	-6.63652	down	1.46673e-33	5.19128e-31	yes
TRINITY_DN52694_c3_g12	GO:0003674(molecular_function);GO:0005634(nucleus);GO:0008150(biological_process);GO:0009507(chloroplast)	K13457	Disease resistance RPP13-like protein [Actinidia chinensis var. chinensis]	-	6.64203	up	1.46817e-33	5.19128e-31	yes
TRINITY_DN48975_c2_g3	-	K08735	DNA mismatch repair protein MSH2 [Quercus suber]	-	-7.38324	down	1.51818e-33	5.31927e-31	yes
TRINITY_DN43355_c1_g4	-	-	hypothetical protein TSUD_95110 [Trifolium subterraneum]	-	5.40576	up	1.58239e-33	5.49432e-31	yes
TRINITY_DN52390_c2_g1	-	-	-	-	-5.35896	down	2.47405e-33	8.5136e-31	yes
TRINITY_DN56462_c0_g1	-	-	-	-	6.58525	up	2.97437e-33	1.01447e-30	yes
TRINITY_DN54703_c1_g1	-	-	-	-	-4.95938	down	6.82849e-33	2.30857e-30	yes
TRINITY_DN46723_c0_g2	GO:0005737(cytoplasm);GO:0006952(defense response);GO:0007165(signal transduction);GO:0016021(integral component of membrane);GO:0043531(ADP binding)	-	TMV resistance protein like [Actinidia chinensis var. chinensis]	-	-8.61666	down	8.65881e-33	2.90191e-30	yes
TRINITY_DN44247_c0_g8	-	-	-	-	-5.80809	down	9.12051e-33	3.03029e-30	yes
TRINITY_DN53105_c0_g7	-	-	-	-	6.60153	up	1.02276e-32	3.36907e-30	yes
TRINITY_DN55814_c1_g2	GO:0003700(DNA binding transcription factor activity);GO:0005634(nucleus);GO:0009414(response to water deprivation);GO:0010118(stomatal movement);GO:0010167(response to nitrate);GO:0042128(nitrate assimilation)	-	protein NLP3 [Sorghum bicolor]	NLP7	6.52322	up	1.16478e-32	3.80438e-30	yes
TRINITY_DN52579_c0_g3	-	-	-	-	8.20125	up	1.88288e-32	6.09814e-30	yes
TRINITY_DN42917_c1_g2	GO:0004596(peptide alpha-N-acetyltransferase activity);GO:0005737(cytoplasm);GO:0017196(N-terminal peptidyl-methionine acetylation)	NA	retrovirus-related Pol polyprotein from transposon TNT 1-94 [Trifolium pratense]	GIP	8.27879	up	1.9948e-32	6.40681e-30	yes
TRINITY_DN50687_c2_g2	GO:0004842(ubiquitin-protein transferase activity);GO:0019005(SCF ubiquitin ligase complex);GO:0031146(SCF-dependent proteasomal ubiquitin-dependent protein catabolic process)	K04079	F-box/kelch-repeat protein At3g06240-like [Helianthus annuus]	-	5.73417	up	2.55718e-32	8.14515e-30	yes
TRINITY_DN45849_c1_g2	-	-	-	-	-6.21044	down	2.68043e-32	8.46775e-30	yes
TRINITY_DN56184_c1_g1	-	-	PREDICTED: TMV resistance protein N-like [Pyrus x bretschneideri]	-	-8.07384	down	2.80812e-32	8.79901e-30	yes
TRINITY_DN48054_c0_g3	GO:0005351(carbohydrate:proton symporter activity);GO:0005355(glucose transmembrane transporter activity);GO:0005366(myo-inositol:proton symporter activity);GO:0005886(plasma membrane);GO:0015144(carbohydrate transmembrane transporter activity);GO:0015798(myo-inositol transport);GO:0016020(membrane);GO:0016021(integral component of membrane);GO:0023052(signaling);GO:0046323(glucose import);GO:009…	NA	inositol transporter 2 [Camellia sinensis]	INT2	-8.21312	down	3.29131e-32	1.02299e-29	yes
TRINITY_DN55738_c2_g3	-	-	-	-	-9.0478	down	3.35105e-32	1.03322e-29	yes
TRINITY_DN57665_c1_g1	GO:0000795(synaptonemal complex);GO:0007131(reciprocal meiotic recombination)	NA	Synaptonemal complex protein [Actinidia chinensis var. chinensis]	ZYP1B	5.98218	up	4.14091e-32	1.26662e-29	yes
TRINITY_DN45292_c3_g2	GO:0005829(cytosol);GO:0008478(pyridoxal kinase activity);GO:0009443(pyridoxal 5'-phosphate salvage);GO:0042816(vitamin B6 metabolic process)	K00868	PREDICTED: pyridoxal kinase isoform X1 [Vitis vinifera]	PK	6.51365	up	4.50238e-32	1.36635e-29	yes
TRINITY_DN44207_c1_g3	-	-	-	-	5.23863	up	6.41188e-32	1.93063e-29	yes
TRINITY_DN56751_c1_g2	-	-	-	-	6.40541	up	1.39484e-31	4.16733e-29	yes
TRINITY_DN55039_c1_g4	GO:0008422(beta-glucosidase activity);GO:0009651(response to salt stress);GO:0009725(response to hormone);GO:0019762(glucosinolate catabolic process)	K01188	raucaffricine-O-beta-D-glucosidase-like protein, partial [Davidia involucrata]	RG	-7.76051	down	2.38228e-31	7.06273e-29	yes
TRINITY_DN41132_c2_g1	-	NA	uncharacterized protein LOC113752784 [Coffea eugenioides]	-	-3.9749	down	3.29777e-31	9.70225e-29	yes
TRINITY_DN55165_c0_g1	GO:0000030(mannosyltransferase activity);GO:0005783(endoplasmic reticulum);GO:0006486(protein glycosylation);GO:0016020(membrane)	K05284	Mannosyltransferase, DXD [Cynara cardunculus var. scolymus]	PIGM	-6.2253	down	4.12624e-31	1.20318e-28	yes
TRINITY_DN52594_c3_g1	-	-	-	-	-7.13408	down	4.15203e-31	1.20318e-28	yes
TRINITY_DN48813_c3_g1	-	-	-	-	6.24212	up	4.35686e-31	1.25312e-28	yes
TRINITY_DN45534_c6_g1	-	-	-	-	6.26054	up	4.92286e-31	1.40542e-28	yes
TRINITY_DN47895_c3_g1	GO:0003674(molecular_function);GO:0005886(plasma membrane);GO:0008150(biological_process);GO:0016021(integral component of membrane)	NA	PREDICTED: UPF0481 protein At3g47200-like [Lupinus angustifolius]	At3g47200	5.07619	up	6.1446e-31	1.73183e-28	yes
TRINITY_DN47411_c1_g1	-	-	-	-	-5.06251	down	6.15605e-31	1.73183e-28	yes
TRINITY_DN47182_c1_g1	-	-	-	-	-5.91344	down	7.1214e-31	1.98888e-28	yes
TRINITY_DN52639_c2_g4	-	-	-	-	-7.23968	down	8.20511e-31	2.27382e-28	yes
TRINITY_DN43251_c0_g1	-	-	-	-	-7.88432	down	8.25964e-31	2.27382e-28	yes
TRINITY_DN55255_c1_g1	GO:0009507(chloroplast)	-	PREDICTED: probable F-box protein At4g22030 [Daucus carota subsp. sativus]	At4g22030	-6.64197	down	8.41898e-31	2.30125e-28	yes
TRINITY_DN49407_c1_g3	-	-	-	-	-7.11665	down	8.51264e-31	2.31046e-28	yes
TRINITY_DN42971_c1_g1	-	-	-	-	-7.71574	down	1.01775e-30	2.74301e-28	yes
TRINITY_DN53397_c1_g4	-	-	-	-	4.78282	up	1.09862e-30	2.9404e-28	yes
TRINITY_DN43020_c3_g1	GO:0000166(nucleotide binding);GO:0005737(cytoplasm);GO:0009117(nucleotide metabolic process);GO:0016462(pyrophosphatase activity);GO:0035529(NADH pyrophosphatase activity);GO:0046872(metal ion binding)	K01519	Ham1p_like domain-containing protein, partial [Cephalotus follicularis]	VIT_05s0051g00580	-3.37091	down	1.42665e-30	3.79204e-28	yes
TRINITY_DN44684_c0_g6	-	-	-	-	-6.70202	down	1.58657e-30	4.18822e-28	yes
TRINITY_DN43889_c2_g4	-	-	-	-	-6.51946	down	1.78821e-30	4.6884e-28	yes
TRINITY_DN44951_c5_g2	-	-	-	-	-6.7129	down	1.92546e-30	5.01413e-28	yes
TRINITY_DN56010_c1_g3	-	K12446	PREDICTED: L-arabinokinase-like [Nelumbo nucifera]	-	-7.18131	down	3.03499e-30	7.85043e-28	yes
TRINITY_DN53109_c1_g1	-	-	-	-	-7.06671	down	3.37329e-30	8.66733e-28	yes
TRINITY_DN49012_c4_g2	-	-	-	-	-6.90952	down	3.87704e-30	9.89568e-28	yes
TRINITY_DN52461_c1_g4	-	-	-	-	-6.73716	down	3.95508e-30	1.00285e-27	yes
TRINITY_DN45156_c0_g3	GO:0000375(RNA splicing, via transesterification reactions);GO:0004004(ATP-dependent RNA helicase activity);GO:0005682(U5 snRNP);GO:0010501(RNA secondary structure unwinding);GO:0071013(catalytic step 2 spliceosome)	K12858	DEAD-box ATP-dependent RNA helicase 21 isoform X1 [Ziziphus jujuba]	RH21	8.04478	up	4.23633e-30	1.06714e-27	yes
TRINITY_DN50878_c1_g4	-	NA	protein FAR1-RELATED SEQUENCE 5-like [Asparagus officinalis]	-	5.80991	up	5.88738e-30	1.47341e-27	yes
TRINITY_DN49654_c1_g1	GO:0030599(pectinesterase activity);GO:0046910(pectinesterase inhibitor activity);GO:0071944(cell periphery)	NA	uncharacterized protein LOC112496847 [Citrus sinensis]	AtMg00310	-7.04385	down	8.98065e-30	2.23305e-27	yes
TRINITY_DN54104_c2_g1	GO:0000210(NAD+ diphosphatase activity);GO:0005829(cytosol);GO:0006979(response to oxidative stress);GO:0016787(hydrolase activity);GO:0046872(metal ion binding);GO:0047631(ADP-ribose diphosphatase activity);GO:0051287(NAD binding)	-	nudix hydrolase 10-like isoform X1 [Coffea arabica]	NUDT2	-5.77269	down	1.26194e-29	3.11771e-27	yes
TRINITY_DN41438_c0_g2	-	NA	Histone deacetylase complex subunit like [Actinidia chinensis var. chinensis]	-	-6.78106	down	1.3877e-29	3.40163e-27	yes
TRINITY_DN55409_c1_g1	GO:0008171(O-methyltransferase activity);GO:0008757(S-adenosylmethionine-dependent methyltransferase activity);GO:0019438(aromatic compound biosynthetic process)	K16040	PREDICTED: trans-resveratrol di-O-methyltransferase [Vitis vinifera]	ROMT	-4.27175	down	1.39451e-29	3.40163e-27	yes
TRINITY_DN37179_c0_g3	-	NA	PREDICTED: uncharacterized protein LOC103942830 [Pyrus x bretschneideri]	-	-7.26108	down	1.45293e-29	3.52186e-27	yes
TRINITY_DN54450_c0_g2	-	-	-	-	6.53244	up	1.6623e-29	3.99222e-27	yes
TRINITY_DN48462_c0_g1	GO:0005739(mitochondrion)	K12447	retrovirus-related Pol polyprotein from transposon TNT 1-94 [Trifolium pratense]	-	-5.43908	down	1.6677e-29	3.99222e-27	yes
TRINITY_DN55087_c0_g2	-	-	-	-	6.97073	up	1.71021e-29	4.06871e-27	yes
TRINITY_DN55092_c2_g3	-	-	-	-	-6.51042	down	1.75132e-29	4.14096e-27	yes
TRINITY_DN43781_c0_g3	-	-	-	-	-8.88602	down	1.83573e-29	4.31408e-27	yes
TRINITY_DN45121_c3_g4	-	-	-	-	-5.50111	down	1.95148e-29	4.55829e-27	yes
TRINITY_DN49598_c0_g1	-	-	-	-	-6.31616	down	1.99078e-29	4.62208e-27	yes
TRINITY_DN57563_c6_g1	-	-	-	-	-8.11256	down	2.09282e-29	4.82534e-27	yes
TRINITY_DN56010_c1_g2	GO:0004557(alpha-galactosidase activity);GO:0005576(extracellular region);GO:0005618(cell wall);GO:0005829(cytosol)	-	uncharacterized protein LOC105168326 isoform X2 [Sesamum indicum]	-	6.73071	up	2.10336e-29	4.82534e-27	yes
TRINITY_DN55385_c2_g4	GO:0000325(plant-type vacuole);GO:0007035(vacuolar acidification);GO:0015986(ATP synthesis coupled proton transport);GO:0016471(vacuolar proton-transporting V-type ATPase complex);GO:0046961(proton-transporting ATPase activity, rotational mechanism);GO:0051117(ATPase binding);GO:0070072(vacuolar proton-transporting V-type ATPase complex assembly)	K02154	V-type proton ATPase subunit a3 like [Actinidia chinensis var. chinensis]	VHA-a2	-6.39416	down	2.20975e-29	5.03941e-27	yes
TRINITY_DN44172_c5_g4	-	-	-	-	-5.96707	down	2.36781e-29	5.36811e-27	yes
TRINITY_DN57586_c1_g5	-	-	uncharacterized protein LOC101504764 [Cicer arietinum]	-	-6.17057	down	2.54867e-29	5.74433e-27	yes
TRINITY_DN44857_c0_g1	-	-	-	-	-6.67237	down	2.96131e-29	6.63556e-27	yes
TRINITY_DN56485_c0_g1	-	-	hypothetical protein DVH24_010900 [Malus domestica]	-	2.4561	up	3.22645e-29	7.18789e-27	yes
TRINITY_DN44984_c0_g1	GO:0003723(RNA binding);GO:0004525(ribonuclease III activity);GO:0005634(nucleus);GO:0005737(cytoplasm);GO:0016442(RISC complex);GO:0030422(production of siRNA involved in RNA interference)	K03006	gag-pol polyprotein [Populus deltoides]	-	2.41508	up	3.34741e-29	7.41452e-27	yes
TRINITY_DN42358_c0_g1	-	-	-	-	-6.21648	down	3.85859e-29	8.49794e-27	yes
TRINITY_DN49746_c1_g3	-	-	-	-	-5.90978	down	4.21828e-29	9.23732e-27	yes
TRINITY_DN56035_c2_g2	-	-	-	-	5.5671	up	4.42663e-29	9.63881e-27	yes
TRINITY_DN53570_c2_g1	GO:0003700(DNA binding transcription factor activity);GO:0005515(protein binding);GO:0005634(nucleus);GO:0006351(transcription, DNA-templated);GO:0006355(regulation of transcription, DNA-templated);GO:0009567(double fertilization forming a zygote and endosperm);GO:0010628(positive regulation of gene expression);GO:0043565(sequence-specific DNA binding)	-	protein PHR1-LIKE 3-like isoform X2 [Coffea arabica]	PHL3	-3.55325	down	5.69651e-29	1.23342e-26	yes
TRINITY_DN53400_c0_g2	-	-	-	-	6.48443	up	7.05759e-29	1.51959e-26	yes
TRINITY_DN43452_c0_g1	-	-	Blue-light photoreceptor like [Actinidia chinensis var. chinensis]	-	-4.82402	down	7.40598e-29	1.58574e-26	yes
TRINITY_DN55228_c0_g2	-	-	transposase [[Saintpaulia] hybrid cultivar]	-	8.09125	up	8.8665e-29	1.88798e-26	yes
TRINITY_DN44394_c6_g2	GO:0005576(extracellular region);GO:0005618(cell wall);GO:0009505(plant-type cell wall);GO:0009506(plasmodesma);GO:0016020(membrane);GO:0016787(hydrolase activity);GO:0052689(carboxylic ester hydrolase activity);GO:0052793(pectin acetylesterase activity);GO:0071555(cell wall organization)	NA	hypothetical protein LSAT_3X23540 [Lactuca sativa]	PAE7	-5.18098	down	1.08601e-28	2.29978e-26	yes
TRINITY_DN45327_c0_g3	GO:0004674(protein serine/threonine kinase activity);GO:0005524(ATP binding);GO:0005886(plasma membrane);GO:0006468(protein phosphorylation);GO:0007169(transmembrane receptor protein tyrosine kinase signaling pathway);GO:0009507(chloroplast);GO:0016021(integral component of membrane);GO:0016301(kinase activity)	NA	PREDICTED: probable LRR receptor-like serine/threonine-protein kinase At3g47570 [Fragaria vesca subsp. vesca]	At3g47570	7.60776	up	1.38017e-28	2.90673e-26	yes
TRINITY_DN54665_c0_g3	GO:0004674(protein serine/threonine kinase activity);GO:0005886(plasma membrane);GO:0006468(protein phosphorylation);GO:0006952(defense response);GO:0009506(plasmodesma)	NA	PREDICTED: cysteine-rich receptor-like protein kinase 10 isoform X1 [Vitis vinifera]	CRK25	-6.73584	down	1.74391e-28	3.65284e-26	yes
TRINITY_DN48842_c0_g1	-	-	unknown [Populus trichocarpa]	-	-6.05587	down	2.01117e-28	4.18986e-26	yes
TRINITY_DN54862_c0_g5	-	-	-	-	9.83279	up	2.08292e-28	4.31602e-26	yes
TRINITY_DN49104_c1_g1	-	-	-	-	-6.41138	down	2.17243e-28	4.47741e-26	yes
TRINITY_DN49356_c0_g4	GO:0004364(glutathione transferase activity);GO:0005737(cytoplasm);GO:0006749(glutathione metabolic process)	-	PREDICTED: glutathione S-transferase T3-like [Erythranthe guttata]	-	-7.3165	down	2.77624e-28	5.66231e-26	yes
TRINITY_DN57404_c2_g1	-	K14442	hypothetical protein VITISV_002943 [Vitis vinifera]	-	4.64618	up	2.77672e-28	5.66231e-26	yes
TRINITY_DN53604_c2_g1	-	-	-	-	-7.92919	down	3.2038e-28	6.49882e-26	yes
TRINITY_DN49253_c3_g2	-	-	hypothetical protein CK203_041961 [Vitis vinifera]	-	5.45793	up	4.82908e-28	9.74437e-26	yes
TRINITY_DN49879_c4_g2	-	-	-	-	5.95211	up	5.04221e-28	1.01215e-25	yes
TRINITY_DN57516_c1_g1	-	-	uncharacterized protein LOC111412753 [Olea europaea var. sylvestris]	-	-4.63127	down	5.26834e-28	1.05206e-25	yes
TRINITY_DN43750_c5_g1	GO:0005047(signal recognition particle binding);GO:0005783(endoplasmic reticulum);GO:0005786(signal recognition particle, endoplasmic reticulum targeting);GO:0045047(protein targeting to ER)	K03107	PREDICTED: signal recognition particle subunit SRP68 [Nicotiana tomentosiformis]	-	-8.31524	down	5.89563e-28	1.17125e-25	yes
TRINITY_DN57315_c1_g5	-	-	uncharacterized protein LOC112416633 [Medicago truncatula]	-	6.07079	up	6.2358e-28	1.23248e-25	yes
TRINITY_DN57257_c5_g4	-	-	-	-	-6.57398	down	7.80931e-28	1.5356e-25	yes
TRINITY_DN55059_c1_g5	-	-	-	-	5.4311	up	1.00811e-27	1.97227e-25	yes
TRINITY_DN44196_c0_g2	-	-	hypothetical protein KK1_030441 [Cajanus cajan]	-	-7.32201	down	1.08149e-27	2.09603e-25	yes
TRINITY_DN50995_c2_g5	-	-	-	-	6.46737	up	1.08225e-27	2.09603e-25	yes
TRINITY_DN53013_c1_g1	-	-	protein ENHANCED DISEASE RESISTANCE 2 isoform X4 [Citrus clementina]	-	-6.8639	down	1.1306e-27	2.17872e-25	yes
TRINITY_DN46409_c0_g1	GO:0003777(microtubule motor activity);GO:0005871(kinesin complex);GO:0007018(microtubule-based movement);GO:0016887(ATPase activity)	NA	kinesin-like protein KIN-7K, chloroplastic [Quercus suber]	KIN7K	-6.02478	down	1.41756e-27	2.71812e-25	yes
TRINITY_DN50175_c0_g1	-	-	uncharacterized protein LOC113743836 [Coffea arabica]	-	-6.47498	down	1.4806e-27	2.82494e-25	yes
TRINITY_DN51393_c3_g2	GO:0004675(transmembrane receptor protein serine/threonine kinase activity);GO:0005515(protein binding);GO:0005524(ATP binding);GO:0005886(plasma membrane);GO:0006468(protein phosphorylation);GO:0007166(cell surface receptor signaling pathway);GO:0008289(lipid binding);GO:0009556(microsporogenesis);GO:0009742(brassinosteroid mediated signaling pathway);GO:0010152(pollen maturation);GO:0016021(int…	K13416	BRASSINOSTEROID INSENSITIVE 1-associated receptor kinase 1 [Sesamum indicum]	BAK1	6.35683	up	2.22411e-27	4.22262e-25	yes
TRINITY_DN42360_c4_g1	GO:0000062(fatty-acyl-CoA binding);GO:0001666(response to hypoxia);GO:0005737(cytoplasm);GO:0005829(cytosol);GO:0006869(lipid transport);GO:0008289(lipid binding);GO:0009416(response to light stimulus)	NA	hypothetical protein AQUCO_01700221v1 [Aquilegia coerulea]	ACBP4	6.2835	up	2.26742e-27	4.28376e-25	yes
TRINITY_DN53915_c1_g4	GO:0005515(protein binding)	NA	putative receptor-like protein kinase At3g47110 [Sesamum indicum]	XA21	8.08013	up	2.33867e-27	4.39681e-25	yes
TRINITY_DN52439_c1_g1	-	-	-	-	-6.20225	down	2.58989e-27	4.84549e-25	yes
TRINITY_DN56834_c1_g3	-	-	-	-	-7.56999	down	3.06548e-27	5.70756e-25	yes
TRINITY_DN52004_c0_g2	GO:0005249(voltage-gated potassium channel activity);GO:0005634(nucleus);GO:0005829(cytosol);GO:0006813(potassium ion transport);GO:0006886(intracellular protein transport);GO:0008076(voltage-gated potassium channel complex);GO:0016020(membrane);GO:0016567(protein ubiquitination);GO:0051260(protein homooligomerization)	NA	hypothetical protein COLO4_02741 [Corchorus olitorius]	At3g09030	5.61881	up	3.11873e-27	5.77879e-25	yes
TRINITY_DN56143_c0_g4	-	-	-	-	3.73043	up	3.7488e-27	6.91305e-25	yes
TRINITY_DN47951_c3_g2	GO:0003677(DNA binding);GO:0005634(nucleus);GO:0005694(chromosome);GO:0005737(cytoplasm);GO:0006260(DNA replication);GO:0006284(base-excision repair);GO:0006302(double-strand break repair);GO:0006310(DNA recombination);GO:0009378(four-way junction helicase activity);GO:0032508(DNA duplex unwinding);GO:0043140(ATP-dependent 3'-5' DNA helicase activity)	-	F-box protein SKIP23-like [Quercus suber]	At5g55150	-7.59623	down	3.92461e-27	7.20277e-25	yes
TRINITY_DN43008_c1_g1	-	-	-	-	5.69046	up	4.05422e-27	7.4054e-25	yes
TRINITY_DN45629_c2_g1	-	-	-	-	-4.95609	down	8.76728e-27	1.59387e-24	yes
TRINITY_DN50617_c0_g1	-	-	serine/threonine-protein phosphatase 7 long form [Cinnamomum micranthum f. kanehirae]	-	-3.86472	down	1.2584e-26	2.27699e-24	yes
TRINITY_DN47927_c0_g1	-	-	-	-	5.87731	up	1.42242e-26	2.56176e-24	yes
TRINITY_DN44743_c0_g4	-	NA	MLO-like protein 3 [Vitis vinifera]	-	6.45306	up	1.65876e-26	2.9735e-24	yes
TRINITY_DN56006_c3_g1	-	-	-	-	-5.9417	down	1.79451e-26	3.20195e-24	yes
TRINITY_DN54247_c0_g1	-	-	-	-	-6.28111	down	2.29983e-26	4.08469e-24	yes
TRINITY_DN44138_c2_g1	-	-	orf105 (mitochondrion) [Solanum commersonii]	-	5.7395	up	2.32606e-26	4.11232e-24	yes
TRINITY_DN44685_c0_g3	-	K20725	PREDICTED: protein MKS1 [Vitis vinifera]	-	-6.37451	down	2.52692e-26	4.44704e-24	yes
TRINITY_DN51523_c2_g1	-	-	-	-	-5.33922	down	2.57013e-26	4.50252e-24	yes
TRINITY_DN58014_c1_g1	-	-	-	-	-7.31859	down	2.6203e-26	4.56964e-24	yes
TRINITY_DN55814_c1_g3	-	-	-	-	-7.51868	down	2.93641e-26	5.09784e-24	yes
TRINITY_DN55437_c4_g2	-	-	-	-	-7.77929	down	3.17134e-26	5.48101e-24	yes
TRINITY_DN53870_c3_g1	-	-	-	-	6.30702	up	3.25689e-26	5.60373e-24	yes
TRINITY_DN57790_c10_g4	-	-	hypothetical protein CFOL_v3_33657, partial [Cephalotus follicularis]	-	-7.11039	down	3.30654e-26	5.66388e-24	yes
TRINITY_DN49945_c3_g4	-	-	-	-	6.73614	up	3.50961e-26	5.98512e-24	yes
TRINITY_DN53858_c3_g2	-	-	-	-	-5.76631	down	3.65678e-26	6.20863e-24	yes
TRINITY_DN44476_c3_g2	-	-	-	-	-7.07585	down	4.25586e-26	7.19409e-24	yes
TRINITY_DN36796_c0_g1	GO:0005634(nucleus);GO:0006357(regulation of transcription by RNA polymerase II);GO:0007010(cytoskeleton organization);GO:0008360(regulation of cell shape)	NA	PREDICTED: PH-interacting protein [Fragaria vesca subsp. vesca]	-	10.3244	up	4.85751e-26	8.17526e-24	yes
TRINITY_DN53905_c1_g1	GO:0019185(snRNA-activating protein complex);GO:0042795(snRNA transcription by RNA polymerase II);GO:0042796(snRNA transcription by RNA polymerase III);GO:0043565(sequence-specific DNA binding)	NA	PREDICTED: uncharacterized protein LOC109178768 [Ipomoea nil]	-	-2.28895	down	5.32825e-26	8.92853e-24	yes
TRINITY_DN53480_c0_g1	-	-	-	-	-6.0469	down	6.12772e-26	1.02237e-23	yes
TRINITY_DN58766_c0_g1	GO:0005576(extracellular region);GO:0005737(cytoplasm);GO:0009055(electron transfer activity);GO:0016614(oxidoreductase activity, acting on CH-OH group of donors);GO:0045551(cinnamyl-alcohol dehydrogenase activity);GO:0050268(coniferyl-alcohol dehydrogenase activity);GO:0050660(flavin adenine dinucleotide binding);GO:0052747(sinapyl alcohol dehydrogenase activity);GO:0055114(oxidation-reduction p…	K01187	PREDICTED: flavin-dependent oxidoreductase FOX2-like [Daucus carota subsp. sativus]	At1g30760	-7.40852	down	6.32109e-26	1.05009e-23	yes
TRINITY_DN52007_c2_g3	-	NA	uncharacterized protein LOC105160499 [Sesamum indicum]	-	-3.80462	down	8.48473e-26	1.40111e-23	yes
TRINITY_DN42478_c3_g1	-	-	-	-	-7.85837	down	8.5068e-26	1.40111e-23	yes
TRINITY_DN48153_c0_g1	-	-	-	-	6.34331	up	9.1988e-26	1.50864e-23	yes
TRINITY_DN54572_c1_g4	GO:0000719(photoreactive repair);GO:0003904(deoxyribodipyrimidine photo-lyase activity)	K12349	uncharacterized protein LOC113756011 [Coffea eugenioides]	TY3B-G	5.16121	up	9.75117e-26	1.59246e-23	yes
TRINITY_DN55228_c0_g1	GO:0000977(RNA polymerase II regulatory region sequence-specific DNA binding);GO:0003700(DNA binding transcription factor activity);GO:0005634(nucleus);GO:0006357(regulation of transcription by RNA polymerase II)	NA	PREDICTED: zinc finger BED domain-containing protein RICESLEEPER 2-like [Malus domestica]	-	5.28825	up	1.08838e-25	1.76719e-23	yes
TRINITY_DN56609_c0_g5	-	-	-	-	-6.26652	down	1.09128e-25	1.76719e-23	yes
TRINITY_DN57467_c3_g4	-	-	-	-	-7.16138	down	1.12115e-25	1.80796e-23	yes
TRINITY_DN49795_c1_g1	-	K04079	hypothetical protein VITISV_004411 [Vitis vinifera]	-	-5.42188	down	1.5942e-25	2.56008e-23	yes
TRINITY_DN38069_c0_g2	-	-	-	-	-7.62993	down	1.81128e-25	2.89663e-23	yes
TRINITY_DN42485_c2_g2	-	-	uncharacterized protein LOC113280328 [Papaver somniferum]	-	-5.15752	down	2.32786e-25	3.70736e-23	yes
TRINITY_DN44685_c0_g4	-	K20725	protein MKS1-like [Coffea arabica]	-	-6.89021	down	2.4675e-25	3.91357e-23	yes
TRINITY_DN57634_c1_g3	-	-	-	-	-7.47812	down	3.0148e-25	4.76203e-23	yes
TRINITY_DN45239_c0_g2	-	-	-	-	-7.53404	down	3.32761e-25	5.23467e-23	yes
TRINITY_DN54098_c1_g5	-	-	-	-	-6.66417	down	3.45196e-25	5.40821e-23	yes
TRINITY_DN55594_c1_g2	-	-	-	-	3.61984	up	3.73557e-25	5.82885e-23	yes
TRINITY_DN48636_c0_g1	-	-	-	-	5.0272	up	3.96618e-25	6.16372e-23	yes
TRINITY_DN40719_c0_g1	-	K03035	Retrovirus-related Pol polyprotein from transposon TNT 1-94 [Vitis vinifera]	-	-5.87219	down	4.00984e-25	6.20655e-23	yes
TRINITY_DN50917_c4_g4	-	-	Tumor necrosis factor alpha-induced protein like [Actinidia chinensis var. chinensis]	-	3.12987	up	4.43091e-25	6.83086e-23	yes
TRINITY_DN54337_c2_g5	GO:0000139(Golgi membrane);GO:0005525(GTP binding);GO:0005634(nucleus);GO:0005737(cytoplasm);GO:0005774(vacuolar membrane);GO:0005783(endoplasmic reticulum);GO:0005789(endoplasmic reticulum membrane);GO:0005886(plasma membrane);GO:0006888(ER to Golgi vesicle-mediated transport);GO:0009832(plant-type cell wall biogenesis);GO:0009932(cell tip growth);GO:0010053(root epidermal cell differentiation);…	-	protein ROOT HAIR DEFECTIVE 3-like [Carica papaya]	At1g72960	-6.9788	down	4.72945e-25	7.26206e-23	yes
TRINITY_DN57353_c0_g1	-	-	-	-	-5.89637	down	5.50486e-25	8.41915e-23	yes
TRINITY_DN48605_c0_g1	GO:0003674(molecular_function);GO:0005634(nucleus);GO:0008150(biological_process)	-	F-box protein At5g03970-like [Olea europaea var. sylvestris]	At5g03970	4.5843	up	5.61635e-25	8.55572e-23	yes
TRINITY_DN41878_c3_g3	-	-	-	-	-6.04941	down	6.10064e-25	9.25688e-23	yes
TRINITY_DN46698_c5_g2	-	-	-	-	-6.30387	down	6.94848e-25	1.0502e-22	yes
TRINITY_DN52257_c3_g2	-	-	hypothetical protein VITISV_032735 [Vitis vinifera]	-	-5.75104	down	7.01154e-25	1.05559e-22	yes
TRINITY_DN52703_c0_g3	GO:0005737(cytoplasm);GO:0006952(defense response);GO:0009506(plasmodesma);GO:0009507(chloroplast)	NA	TMV resistance protein like [Actinidia chinensis var. chinensis]	-	4.50303	up	7.18831e-25	1.07549e-22	yes
TRINITY_DN51446_c0_g1	-	-	uncharacterized protein LOC111387471 [Olea europaea var. sylvestris]	-	-7.31404	down	7.19949e-25	1.07549e-22	yes
TRINITY_DN56485_c0_g2	-	-	NAC domain-containing protein 35-like [Sesamum indicum]	-	2.67852	up	7.23947e-25	1.07684e-22	yes
TRINITY_DN47534_c1_g5	-	-	hypothetical protein AQUCO_03500122v1 [Aquilegia coerulea]	-	-5.66194	down	7.26446e-25	1.07684e-22	yes
TRINITY_DN47863_c1_g1	-	-	-	-	-4.83739	down	7.83471e-25	1.15693e-22	yes
TRINITY_DN51256_c3_g2	-	-	-	-	-3.95446	down	1.02559e-24	1.50868e-22	yes
TRINITY_DN53062_c1_g5	-	-	-	-	-4.87129	down	1.0658e-24	1.56186e-22	yes
TRINITY_DN50414_c0_g3	GO:0004335(galactokinase activity);GO:0005524(ATP binding);GO:0009507(chloroplast)	K12446	L-arabinokinase isoform X1 [Prunus persica]	-	6.19018	up	1.11438e-24	1.62687e-22	yes
TRINITY_DN45832_c0_g1	GO:0003674(molecular_function);GO:0005829(cytosol);GO:0006511(ubiquitin-dependent protein catabolic process);GO:0009507(chloroplast)	K14016	hypothetical protein LSAT_4X67401 [Lactuca sativa]	ufd1	-3.25933	down	1.1434e-24	1.66294e-22	yes
TRINITY_DN46130_c3_g2	-	-	-	-	-6.09728	down	1.61655e-24	2.34223e-22	yes
TRINITY_DN57906_c2_g1	GO:0006952(defense response);GO:0016614(oxidoreductase activity, acting on CH-OH group of donors);GO:0046202(cyanide biosynthetic process);GO:0046593(mandelonitrile lyase activity);GO:0050660(flavin adenine dinucleotide binding);GO:0055114(oxidation-reduction process)	K08248	hypothetical protein LSAT_0X30380 [Lactuca sativa]	MDL3	-4.00336	down	1.80192e-24	2.60104e-22	yes
TRINITY_DN45313_c0_g1	-	-	-	-	-6.80889	down	1.81569e-24	2.61114e-22	yes
TRINITY_DN50437_c1_g4	-	-	-	-	-5.16266	down	2.06779e-24	2.96263e-22	yes
TRINITY_DN42971_c1_g4	-	-	-	-	-6.33538	down	2.81505e-24	4.01833e-22	yes
TRINITY_DN56887_c0_g3	GO:0005737(cytoplasm);GO:0006952(defense response);GO:0007165(signal transduction);GO:0016021(integral component of membrane);GO:0043531(ADP binding)	K08852	PREDICTED: uncharacterized protein LOC104437089 [Eucalyptus grandis]	-	7.10722	up	2.91463e-24	4.14512e-22	yes
TRINITY_DN51460_c1_g1	GO:0005576(extracellular region);GO:0016298(lipase activity);GO:0052689(carboxylic ester hydrolase activity)	K00679	GDSL esterase/lipase [Actinidia chinensis var. chinensis]	At1g20120	-5.39558	down	3.1108e-24	4.40784e-22	yes
TRINITY_DN46062_c4_g1	-	-	-	-	-7.1998	down	3.36008e-24	4.74363e-22	yes
TRINITY_DN47166_c2_g1	GO:0003674(molecular_function);GO:0005886(plasma membrane);GO:0008150(biological_process);GO:0016021(integral component of membrane)	-	UPF0481 protein [Actinidia chinensis var. chinensis]	-	-6.81	down	3.52848e-24	4.96318e-22	yes
TRINITY_DN47297_c0_g1	-	-	-	-	-4.03803	down	3.85081e-24	5.39687e-22	yes
TRINITY_DN44696_c4_g5	-	-	Common plant regulatory factor 1 like isoform 2 [Actinidia chinensis var. chinensis]	-	5.20757	up	4.0874e-24	5.7077e-22	yes
TRINITY_DN53364_c1_g1	-	-	TMV resistance protein N-like isoform X1 [Rosa chinensis]	-	-3.95408	down	4.17874e-24	5.81418e-22	yes
TRINITY_DN54428_c1_g1	GO:0005634(nucleus);GO:0006355(regulation of transcription, DNA-templated);GO:0009640(photomorphogenesis)	-	B-box zinc finger protein 25-like [Cynara cardunculus var. scolymus]	BBX25	-3.34905	down	4.23107e-24	5.86582e-22	yes
TRINITY_DN50871_c1_g3	-	-	-	-	6.2205	up	5.17106e-24	7.14329e-22	yes
TRINITY_DN48948_c1_g1	-	-	-	-	3.65585	up	5.19708e-24	7.15359e-22	yes
TRINITY_DN57236_c0_g2	GO:0005524(ATP binding);GO:0005634(nucleus);GO:0006952(defense response);GO:0043531(ADP binding)	K13459	Disease resistance protein [Actinidia chinensis var. chinensis]	At1g12290	-3.64617	down	5.21632e-24	7.15453e-22	yes
TRINITY_DN56137_c4_g1	-	-	-	-	5.15128	up	6.40954e-24	8.75993e-22	yes
TRINITY_DN56088_c0_g1	GO:0004674(protein serine/threonine kinase activity);GO:0005886(plasma membrane);GO:0006468(protein phosphorylation)	NA	G-type lectin S-receptor-like serine/threonine-protein kinase SD2-5 [Vitis vinifera]	SD25	5.8509	up	7.66596e-24	1.04401e-21	yes
TRINITY_DN45181_c3_g1	GO:0003723(RNA binding);GO:0004525(ribonuclease III activity);GO:0005634(nucleus);GO:0005737(cytoplasm);GO:0016442(RISC complex);GO:0030422(production of siRNA involved in RNA interference)	K05658	Retrovirus-related Pol polyprotein from transposon RE2 [Vitis vinifera]	-	6.32982	up	8.05219e-24	1.09275e-21	yes
TRINITY_DN47528_c1_g1	-	-	-	-	-7.08865	down	8.92281e-24	1.20665e-21	yes
TRINITY_DN53717_c0_g3	-	-	-	-	-8.11214	down	9.32769e-24	1.25699e-21	yes
TRINITY_DN49886_c3_g4	-	-	-	-	7.92357	up	9.45185e-24	1.26928e-21	yes
TRINITY_DN49628_c2_g1	-	-	-	-	-5.88646	down	1.05909e-23	1.4173e-21	yes
TRINITY_DN51834_c1_g4	GO:0005509(calcium ion binding);GO:0005634(nucleus);GO:0005886(plasma membrane);GO:0016757(transferase activity, transferring glycosyl groups)	NA	TPR_2 domain-containing protein/EF_hand_3 domain-containing protein/TPR_11 domain-containing protein [Cephalotus follicularis]	At2g32450	4.39351	up	1.1031e-23	1.47109e-21	yes
TRINITY_DN57805_c5_g1	-	-	-	-	5.47523	up	1.11342e-23	1.47974e-21	yes
TRINITY_DN52164_c0_g1	GO:0005515(protein binding)	K08852	TMV resistance protein N isoform X1 [Prunus persica]	-	-7.66807	down	1.16145e-23	1.53826e-21	yes
TRINITY_DN43173_c2_g1	GO:0000977(RNA polymerase II regulatory region sequence-specific DNA binding);GO:0003700(DNA binding transcription factor activity);GO:0005634(nucleus);GO:0006357(regulation of transcription by RNA polymerase II)	K11866	zinc finger BED domain-containing protein RICESLEEPER 2-like [Rosa chinensis]	HAT	-4.22968	down	1.28936e-23	1.70183e-21	yes
TRINITY_DN49589_c2_g5	-	-	-	-	-6.88367	down	1.35902e-23	1.78764e-21	yes
TRINITY_DN56023_c2_g3	-	-	Phospholipase D p1 [Capsicum baccatum]	-	-5.62408	down	1.51195e-23	1.98205e-21	yes
TRINITY_DN56249_c1_g1	-	-	PREDICTED: uncharacterized protein LOC105954326 [Erythranthe guttata]	-	-4.33542	down	1.52953e-23	1.99829e-21	yes
TRINITY_DN56387_c1_g8	-	-	-	-	4.7187	up	1.62066e-23	2.1102e-21	yes
TRINITY_DN48987_c0_g9	-	-	-	-	-6.37185	down	1.69797e-23	2.20341e-21	yes
TRINITY_DN47432_c1_g3	GO:0004674(protein serine/threonine kinase activity);GO:0005524(ATP binding);GO:0005886(plasma membrane);GO:0006468(protein phosphorylation);GO:0007169(transmembrane receptor protein tyrosine kinase signaling pathway);GO:0016021(integral component of membrane);GO:0016301(kinase activity)	NA	PREDICTED: probable LRR receptor-like serine/threonine-protein kinase At3g47570, partial [Vitis vinifera]	At3g47570	7.23731	up	1.83203e-23	2.3694e-21	yes
TRINITY_DN53773_c3_g1	-	-	-	-	6.31669	up	1.99787e-23	2.57525e-21	yes
TRINITY_DN56891_c0_g3	-	-	-	-	-7.45122	down	2.25562e-23	2.8978e-21	yes
TRINITY_DN51938_c0_g3	-	-	-	-	5.61258	up	2.33196e-23	2.98591e-21	yes
TRINITY_DN42210_c3_g3	-	-	-	-	7.62082	up	2.5057e-23	3.19775e-21	yes
TRINITY_DN47499_c1_g5	-	-	-	-	10.6071	up	2.65837e-23	3.38139e-21	yes
TRINITY_DN43188_c2_g6	GO:0004503(monophenol monooxygenase activity);GO:0036263(L-DOPA monooxygenase activity)	K00422	polyphenol oxidase I, chloroplastic-like [Olea europaea var. sylvestris]	-	3.03938	up	2.93405e-23	3.71978e-21	yes
TRINITY_DN41731_c0_g5	GO:0005576(extracellular region);GO:0016298(lipase activity);GO:0052689(carboxylic ester hydrolase activity)	NA	GDSL esterase/lipase At5g45960-like isoform X1 [Coffea arabica]	At1g20120	-4.6674	down	3.04241e-23	3.84451e-21	yes
TRINITY_DN50984_c2_g1	-	-	-	-	4.90148	up	3.71228e-23	4.67566e-21	yes
TRINITY_DN49834_c2_g1	-	-	-	-	5.13327	up	4.0656e-23	5.10398e-21	yes
TRINITY_DN57004_c1_g1	-	-	-	-	3.53039	up	4.12647e-23	5.16359e-21	yes
TRINITY_DN52793_c1_g6	-	-	-	-	6.20113	up	4.76355e-23	5.94149e-21	yes
TRINITY_DN54555_c6_g1	-	-	-	-	-8.41399	down	4.84913e-23	6.02872e-21	yes
TRINITY_DN57915_c3_g2	GO:0005739(mitochondrion);GO:0016226(iron-sulfur cluster assembly);GO:0051087(chaperone binding)	NA	Iron-sulfur cluster co-chaperone protein HscB, mitochondrial [Vitis vinifera]	-	-4.99594	down	5.63666e-23	6.96982e-21	yes
TRINITY_DN54401_c1_g1	-	-	-	-	-5.92291	down	5.64226e-23	6.96982e-21	yes
TRINITY_DN50882_c1_g1	GO:0004325(ferrochelatase activity);GO:0006783(heme biosynthetic process)	K01772	Ferrochelatase-2 like [Actinidia chinensis var. chinensis]	HEMH	-4.34454	down	5.74967e-23	7.07981e-21	yes
TRINITY_DN55791_c2_g1	GO:0005737(cytoplasm);GO:0006952(defense response);GO:0007165(signal transduction);GO:0016021(integral component of membrane);GO:0043531(ADP binding)	K08852	TMV resistance protein like [Actinidia chinensis var. chinensis]	-	-8.03222	down	7.03509e-23	8.63501e-21	yes
TRINITY_DN56879_c2_g5	GO:0005737(cytoplasm);GO:0006952(defense response);GO:0007165(signal transduction);GO:0016021(integral component of membrane);GO:0043531(ADP binding)	-	hypothetical protein PRUPE_8G185300 [Prunus persica]	-	5.62256	up	7.25191e-23	8.87288e-21	yes
TRINITY_DN51258_c3_g1	-	-	-	-	5.38291	up	8.00722e-23	9.76602e-21	yes
TRINITY_DN57993_c11_g8	-	-	hypothetical protein VITISV_043910 [Vitis vinifera]	-	-7.16387	down	9.23883e-23	1.12326e-20	yes
TRINITY_DN48112_c3_g2	-	-	PREDICTED: uncharacterized protein LOC100263584 [Vitis vinifera]	-	-5.26363	down	9.35329e-23	1.1336e-20	yes
TRINITY_DN43996_c3_g1	GO:0005737(cytoplasm);GO:0019788(NEDD8 transferase activity);GO:0031625(ubiquitin protein ligase binding);GO:0045116(protein neddylation);GO:0061630(ubiquitin protein ligase activity)	K10579	hypothetical protein B456_007G206300 [Gossypium raimondii]	RCE1	-3.19036	down	9.82016e-23	1.18645e-20	yes
TRINITY_DN47428_c2_g1	-	-	-	-	-7.16675	down	9.87446e-23	1.18929e-20	yes
TRINITY_DN50437_c1_g1	-	-	-	-	6.42591	up	1.0545e-22	1.26609e-20	yes
TRINITY_DN44371_c1_g1	GO:0006817(phosphate ion transport);GO:0009705(plant-type vacuole membrane);GO:0016021(integral component of membrane);GO:0055085(transmembrane transport);GO:1905011(transmembrane phosphate ion transport from cytosol to vacuole)	-	PREDICTED: SPX domain-containing membrane protein At4g22990-like [Daucus carota subsp. sativus]	OsI_21475	-5.19427	down	1.25566e-22	1.50293e-20	yes
TRINITY_DN57993_c11_g5	GO:0003676(nucleic acid binding);GO:0004190(aspartic-type endopeptidase activity);GO:0006508(proteolysis);GO:0015074(DNA integration)	NA	PREDICTED: uncharacterized protein LOC104822532 [Tarenaya hassleriana]	pol	-5.40865	down	1.27991e-22	1.52721e-20	yes
TRINITY_DN57625_c0_g1	GO:0004672(protein kinase activity);GO:0005886(plasma membrane)	NA	hypothetical protein CICLE_v10033505mg [Citrus clementina]	-	7.90913	up	1.28447e-22	1.52792e-20	yes
TRINITY_DN43299_c1_g3	GO:0000398(mRNA splicing, via spliceosome);GO:0005685(U1 snRNP);GO:0030619(U1 snRNA binding);GO:0035614(snRNA stem-loop binding)	K11091	U1 small nuclear ribonucleoprotein A-like [Phoenix dactylifera]	U1A	-6.32624	down	1.29853e-22	1.5399e-20	yes
TRINITY_DN47231_c3_g2	-	-	-	-	-4.7585	down	1.31693e-22	1.55519e-20	yes
TRINITY_DN42314_c3_g2	-	-	-	-	-6.94275	down	1.31949e-22	1.55519e-20	yes
TRINITY_DN55225_c3_g2	-	K13466	hypothetical protein CICLE_v10007014mg [Citrus clementina]	-	5.56746	up	1.5092e-22	1.77335e-20	yes
TRINITY_DN55354_c2_g1	-	-	-	-	4.8816	up	1.51657e-22	1.7766e-20	yes
TRINITY_DN43389_c1_g1	-	-	-	-	-5.17581	down	1.73471e-22	2.02253e-20	yes
TRINITY_DN57430_c0_g4	GO:0000398(mRNA splicing, via spliceosome);GO:0046540(U4/U6 x U5 tri-snRNP complex)	K12843	LOW QUALITY PROTEIN: protein RDM16-like [Asparagus officinalis]	-	4.19572	up	1.737e-22	2.02253e-20	yes
TRINITY_DN49329_c2_g1	-	-	-	-	5.21538	up	2.07866e-22	2.41306e-20	yes
TRINITY_DN44366_c1_g1	-	-	hypothetical protein CTI12_AA595830 [Artemisia annua]	-	4.4522	up	2.4241e-22	2.80562e-20	yes
TRINITY_DN53339_c1_g1	-	-	-	-	3.74605	up	2.46836e-22	2.8483e-20	yes
TRINITY_DN50954_c2_g4	-	-	-	-	-4.38495	down	2.54091e-22	2.92326e-20	yes
TRINITY_DN51085_c4_g1	-	-	-	-	-7.15923	down	2.62554e-22	3.00887e-20	yes
TRINITY_DN47217_c1_g2	-	-	-	-	-5.26638	down	2.63093e-22	3.00887e-20	yes
TRINITY_DN47494_c0_g2	GO:0000049(tRNA binding);GO:0005737(cytoplasm);GO:0009507(chloroplast)	NA	Aminoacyl tRNA synthase complex-interacting multifunctional protein 1 [Capsicum chinense]	Aimp1	-2.7678	down	2.66625e-22	3.04023e-20	yes
TRINITY_DN41587_c3_g1	GO:0004674(protein serine/threonine kinase activity);GO:0005886(plasma membrane)	NA	PREDICTED: probable LRR receptor-like serine/threonine-protein kinase At1g56140 [Nicotiana tabacum]	At1g56140	3.59502	up	2.69023e-22	3.05853e-20	yes
TRINITY_DN56793_c4_g3	-	-	-	-	6.16529	up	2.74269e-22	3.10901e-20	yes
TRINITY_DN53123_c6_g2	-	-	-	-	-6.19412	down	2.78433e-22	3.14695e-20	yes
TRINITY_DN47793_c2_g5	-	-	-	-	-7.451	down	2.79334e-22	3.1479e-20	yes
TRINITY_DN46506_c1_g1	-	-	-	-	-4.25472	down	2.80171e-22	3.14812e-20	yes
TRINITY_DN51865_c2_g1	-	-	-	-	6.41532	up	3.03159e-22	3.39653e-20	yes
TRINITY_DN46433_c0_g2	GO:0009408(response to heat)	K13993	PREDICTED: 17.1 kDa class II heat shock protein [Vitis vinifera]	-	-7.37539	down	3.12957e-22	3.49614e-20	yes
TRINITY_DN57973_c4_g3	-	-	-	-	-6.17899	down	3.28424e-22	3.65832e-20	yes
TRINITY_DN44932_c1_g1	-	-	putative disease resistance protein RGA1 [Olea europaea var. sylvestris]	-	-5.44931	down	3.53214e-22	3.92312e-20	yes
TRINITY_DN44932_c1_g3	-	-	putative disease resistance protein At3g14460 [Abrus precatorius]	-	4.05997	up	3.92621e-22	4.34828e-20	yes
TRINITY_DN48129_c0_g1	GO:0003674(molecular_function);GO:0005634(nucleus);GO:0008150(biological_process)	-	PREDICTED: uncharacterized protein LOC107808061 [Nicotiana tabacum]	-	-6.35872	down	4.08108e-22	4.50685e-20	yes
TRINITY_DN41697_c5_g1	GO:0005829(cytosol);GO:0006107(oxaloacetate metabolic process);GO:0006108(malate metabolic process);GO:0006807(nitrogen compound metabolic process);GO:0008270(zinc ion binding);GO:0009507(chloroplast);GO:0009570(chloroplast stroma);GO:0016810(hydrolase activity, acting on carbon-nitrogen (but not peptide) bonds);GO:0050152(omega-amidase activity)	K13566	omega-amidase, chloroplastic-like [Durio zibethinus]	NLP3	-6.04157	down	4.12625e-22	4.54371e-20	yes
TRINITY_DN47294_c1_g3	-	-	Transmembrane protein 184 [Actinidia chinensis var. chinensis]	-	-6.57169	down	4.17516e-22	4.58447e-20	yes
TRINITY_DN49585_c2_g1	-	-	-	-	-6.48524	down	4.46729e-22	4.89131e-20	yes
TRINITY_DN46183_c1_g1	-	-	-	-	-6.14328	down	4.58173e-22	5.00239e-20	yes
TRINITY_DN50815_c1_g1	GO:0000166(nucleotide binding);GO:0000943(retrotransposon nucleocapsid);GO:0003677(DNA binding);GO:0003723(RNA binding);GO:0003824(catalytic activity);GO:0003887(DNA-directed DNA polymerase activity);GO:0003964(RNA-directed DNA polymerase activity);GO:0004190(aspartic-type endopeptidase activity);GO:0004518(nuclease activity);GO:0004519(endonuclease activity);GO:0004523(RNA-DNA hybrid ribonucleas…	NA	PREDICTED: uncharacterized protein LOC105963045 [Erythranthe guttata]	TY3B-I	-6.77797	down	4.86199e-22	5.29338e-20	yes
TRINITY_DN47125_c3_g1	-	-	-	-	4.3404	up	5.2249e-22	5.67247e-20	yes
TRINITY_DN49077_c1_g2	-	-	-	-	-2.37795	down	5.64465e-22	6.11097e-20	yes
TRINITY_DN46723_c1_g1	-	-	TMV resistance protein like [Actinidia chinensis var. chinensis]	-	6.31502	up	6.23728e-22	6.73365e-20	yes
TRINITY_DN46948_c0_g3	-	-	-	-	3.28973	up	6.59715e-22	7.10226e-20	yes
TRINITY_DN55962_c1_g1	-	-	-	-	5.99587	up	6.69952e-22	7.19237e-20	yes
TRINITY_DN49152_c3_g1	GO:0005524(ATP binding);GO:0005634(nucleus);GO:0006952(defense response);GO:0043130(ubiquitin binding);GO:0043531(ADP binding)	-	probable disease resistance protein At5g66900 isoform X2 [Lactuca sativa]	At5g66900	4.73927	up	6.83635e-22	7.31889e-20	yes
TRINITY_DN57084_c1_g3	-	-	-	-	-3.20507	down	6.97487e-22	7.44649e-20	yes
TRINITY_DN56868_c1_g2	GO:0005802(trans-Golgi network);GO:0005886(plasma membrane)	-	SPX [Macleaya cordata]	PHO1-H2	6.50202	up	7.56625e-22	8.05554e-20	yes
TRINITY_DN55773_c1_g1	GO:0005739(mitochondrion)	K12447	Retrovirus-related Pol polyprotein from transposon TNT 1-94 [Vitis vinifera]	-	3.65406	up	8.59969e-22	9.1306e-20	yes
TRINITY_DN27666_c0_g1	GO:0000776(kinetochore);GO:0000777(condensed chromosome kinetochore);GO:0003677(DNA binding);GO:0005515(protein binding);GO:0005634(nucleus);GO:0005635(nuclear envelope);GO:0005737(cytoplasm);GO:0005828(kinetochore microtubule);GO:0005876(spindle microtubule);GO:0007094(mitotic spindle assembly checkpoint);GO:0007346(regulation of mitotic cell cycle);GO:0010369(chromocenter);GO:0051301(cell divis…	NA	mitotic spindle checkpoint protein MAD2 [Populus trichocarpa]	MAD2	4.457	up	9.56015e-22	1.01225e-19	yes
TRINITY_DN51443_c3_g3	-	-	-	-	5.23118	up	9.7785e-22	1.03253e-19	yes
TRINITY_DN46452_c4_g1	-	-	-	-	4.13388	up	9.86879e-22	1.03922e-19	yes
TRINITY_DN50868_c2_g1	GO:0016787(hydrolase activity)	K08726	PREDICTED: bifunctional epoxide hydrolase 2 isoform X1 [Vitis vinifera]	ephA	-2.96462	down	9.99224e-22	1.04935e-19	yes
TRINITY_DN57484_c1_g2	-	-	-	-	4.89361	up	1.02738e-21	1.07599e-19	yes
TRINITY_DN48005_c0_g1	-	-	-	-	-6.83401	down	1.30907e-21	1.36728e-19	yes
TRINITY_DN57330_c2_g1	-	-	-	-	5.70789	up	1.3384e-21	1.39414e-19	yes
TRINITY_DN47116_c1_g1	-	-	-	-	-4.70771	down	1.37074e-21	1.42399e-19	yes
TRINITY_DN57150_c2_g2	GO:0000139(Golgi membrane);GO:0005525(GTP binding);GO:0005634(nucleus);GO:0005737(cytoplasm);GO:0005774(vacuolar membrane);GO:0005783(endoplasmic reticulum);GO:0005789(endoplasmic reticulum membrane);GO:0005886(plasma membrane);GO:0006888(ER to Golgi vesicle-mediated transport);GO:0009832(plant-type cell wall biogenesis);GO:0009932(cell tip growth);GO:0010053(root epidermal cell differentiation);…	-	protein ROOT HAIR DEFECTIVE 3-like isoform X1 [Durio zibethinus]	RHD3	-3.31964	down	1.4407e-21	1.49264e-19	yes
TRINITY_DN45922_c1_g1	GO:0005737(cytoplasm);GO:0006952(defense response);GO:0007165(signal transduction);GO:0016021(integral component of membrane);GO:0043531(ADP binding)	NA	hypothetical protein CDL15_Pgr008238 [Punica granatum]	RLM3	3.38901	up	1.48616e-21	1.53561e-19	yes
TRINITY_DN57459_c2_g3	-	-	-	-	5.92372	up	1.51558e-21	1.56181e-19	yes
TRINITY_DN49046_c5_g3	-	-	-	-	4.24183	up	1.63297e-21	1.6783e-19	yes
TRINITY_DN41878_c3_g1	-	-	-	-	-5.13645	down	1.64558e-21	1.68677e-19	yes
TRINITY_DN53994_c1_g4	-	-	PREDICTED: protein S-acyltransferase 24-like isoform X2 [Ipomoea nil]	-	-5.46155	down	1.73474e-21	1.77344e-19	yes
TRINITY_DN50026_c0_g1	GO:0005524(ATP binding);GO:0005575(cellular_component);GO:0006952(defense response);GO:0043531(ADP binding)	K13457	PREDICTED: probable disease resistance protein RF9 isoform X1 [Daucus carota subsp. sativus]	At1g59780	-3.3947	down	1.95954e-21	1.99404e-19	yes
TRINITY_DN49571_c2_g3	-	-	-	-	-6.75247	down	1.96088e-21	1.99404e-19	yes
TRINITY_DN52245_c3_g1	-	NA	hypothetical protein DCAR_009766 [Daucus carota subsp. sativus]	-	-4.77015	down	2.07888e-21	2.10523e-19	yes
TRINITY_DN54325_c8_g3	GO:0006813(potassium ion transport);GO:0015079(potassium ion transmembrane transporter activity);GO:0015299(solute:proton antiporter activity);GO:0015386(potassium:proton antiporter activity);GO:0016020(membrane);GO:0016021(integral component of membrane);GO:0022890(inorganic cation transmembrane transporter activity);GO:0071805(potassium ion transmembrane transport);GO:1902600(proton transmembra…	-	hypothetical protein DVH24_024627 [Malus domestica]	KEA5	5.93578	up	2.08114e-21	2.10523e-19	yes
TRINITY_DN53451_c1_g1	GO:0000795(synaptonemal complex);GO:0007131(reciprocal meiotic recombination)	NA	Synaptonemal complex protein 2 [Glycine soja]	ZYP1A	4.34766	up	2.26424e-21	2.28446e-19	yes
TRINITY_DN55612_c4_g7	GO:0005576(extracellular region);GO:0008152(metabolic process);GO:0047513(1,2-alpha-L-fucosidase activity);GO:0048046(apoplast)	K15923	PREDICTED: alpha-L-fucosidase 2-like isoform X2 [Gossypium raimondii]	FUC95A	4.95039	up	2.33255e-21	2.34723e-19	yes
TRINITY_DN57106_c1_g1	GO:0003674(molecular_function);GO:0005886(plasma membrane);GO:0008150(biological_process);GO:0016021(integral component of membrane)	-	PREDICTED: UPF0481 protein At3g47200-like [Juglans regia]	-	-6.71856	down	2.35216e-21	2.36079e-19	yes
TRINITY_DN48345_c1_g1	-	-	-	-	-8.07152	down	2.39517e-21	2.39772e-19	yes
TRINITY_DN54559_c0_g3	-	-	-	-	-7.24648	down	2.56287e-21	2.55895e-19	yes
TRINITY_DN55314_c1_g1	GO:0005634(nucleus);GO:0008483(transaminase activity);GO:0010073(meristem maintenance);GO:0010082(regulation of root meristem growth);GO:0016458(gene silencing)	K12448	PREDICTED: serine/threonine-protein phosphatase 7 long form homolog [Elaeis guineensis]	At1g48120	-5.37949	down	2.58013e-21	2.56952e-19	yes
TRINITY_DN40882_c1_g2	GO:0004674(protein serine/threonine kinase activity);GO:0005886(plasma membrane);GO:0007166(cell surface receptor signaling pathway)	NA	putative wall-associated receptor kinase-like protein 16 [Cinnamomum micranthum f. kanehirae]	WAK4	4.41815	up	2.70164e-21	2.68361e-19	yes
TRINITY_DN44020_c2_g6	-	-	-	-	-5.97824	down	2.7362e-21	2.71095e-19	yes
TRINITY_DN56268_c2_g2	-	-	-	-	-5.05345	down	2.89451e-21	2.86045e-19	yes
TRINITY_DN53381_c3_g2	GO:0030587(sorocarp development)	-	Transposon TX1 uncharacterized 149 kDa protein [Vitis vinifera]	-	4.63812	up	3.14941e-21	3.10438e-19	yes
TRINITY_DN57982_c3_g1	-	-	-	-	-7.08736	down	3.19844e-21	3.14467e-19	yes
TRINITY_DN56761_c0_g5	-	-	-	-	-5.70333	down	3.50458e-21	3.4369e-19	yes
TRINITY_DN55937_c0_g1	-	-	-	-	-5.69758	down	3.67258e-21	3.59251e-19	yes
TRINITY_DN56707_c0_g2	-	-	-	-	-4.14162	down	3.75479e-21	3.66363e-19	yes
TRINITY_DN47779_c7_g2	-	-	hypothetical protein MIMGU_mgv1a017348mg [Erythranthe guttata]	-	-4.27871	down	4.1069e-21	3.99707e-19	yes
TRINITY_DN57587_c1_g1	GO:0005887(integral component of plasma membrane);GO:0006644(phospholipid metabolic process);GO:0007165(signal transduction);GO:0008195(phosphatidate phosphatase activity);GO:0046839(phospholipid dephosphorylation)	NA	LEAF RUST 10 DISEASE-RESISTANCE LOCUS RECEPTOR-LIKE PROTEIN KINASE-like 2.1 isoform X2 [Coffea arabica]	LRK10L-2.5	3.34702	up	4.27646e-21	4.15161e-19	yes
TRINITY_DN45516_c4_g1	-	-	hypothetical protein Ccrd_001554 [Cynara cardunculus var. scolymus]	-	-5.48126	down	4.50922e-21	4.36658e-19	yes
TRINITY_DN41637_c8_g2	-	-	-	-	-5.20872	down	4.62318e-21	4.46571e-19	yes
TRINITY_DN44066_c4_g6	-	-	-	-	-5.22767	down	4.77009e-21	4.5961e-19	yes
TRINITY_DN50507_c4_g2	GO:0005737(cytoplasm)	-	GDP-fucose protein O-fucosyltransferase protein [Actinidia chinensis var. chinensis]	-	-6.67189	down	4.80116e-21	4.6145e-19	yes
TRINITY_DN57810_c3_g1	-	-	disease resistance protein (CC-NBS-LRR class) family protein [Medicago truncatula]	-	4.06434	up	5.80986e-21	5.57009e-19	yes
TRINITY_DN48454_c3_g1	-	-	-	-	6.89999	up	6.04035e-21	5.7767e-19	yes
TRINITY_DN42298_c8_g2	GO:0004672(protein kinase activity);GO:0005524(ATP binding);GO:0006468(protein phosphorylation);GO:0016021(integral component of membrane);GO:0016301(kinase activity);GO:0016310(phosphorylation)	NA	LRR receptor-like serine/threonine-protein kinase precursor, partial [Actinidia chinensis var. chinensis]	At1g51880	4.28913	up	6.08903e-21	5.80884e-19	yes
TRINITY_DN57096_c1_g1	-	-	-	-	-3.63102	down	6.14479e-21	5.84756e-19	yes
TRINITY_DN52694_c3_g2	-	-	-	-	3.8823	up	6.32602e-21	6.0052e-19	yes
TRINITY_DN57613_c1_g1	-	-	PREDICTED: uncharacterized protein LOC109342482 [Lupinus angustifolius]	-	-3.88013	down	6.54396e-21	6.19683e-19	yes
TRINITY_DN48707_c1_g1	GO:0005737(cytoplasm);GO:0006952(defense response);GO:0007165(signal transduction);GO:0016021(integral component of membrane);GO:0043531(ADP binding)	NA	PREDICTED: TMV resistance protein N-like [Eucalyptus grandis]	-	3.81144	up	6.63834e-21	6.27079e-19	yes
TRINITY_DN49549_c1_g2	GO:0003700(DNA binding transcription factor activity);GO:0005634(nucleus);GO:0006355(regulation of transcription, DNA-templated);GO:0043565(sequence-specific DNA binding)	K14494	DELLA protein [Actinidia chinensis var. chinensis]	RGL2	-5.56088	down	7.0457e-21	6.63932e-19	yes
TRINITY_DN50719_c0_g2	-	-	-	-	-3.18775	down	7.09505e-21	6.66142e-19	yes
TRINITY_DN45580_c0_g2	GO:0004674(protein serine/threonine kinase activity);GO:0005886(plasma membrane);GO:0006468(protein phosphorylation)	NA	G-type lectin S-receptor-like serine/threonine-protein kinase [Actinidia chinensis var. chinensis]	RLK1	-5.82693	down	7.10372e-21	6.66142e-19	yes
TRINITY_DN56486_c0_g3	-	-	PREDICTED: uncharacterized protein LOC103331077 [Prunus mume]	-	4.18052	up	7.18374e-21	6.72011e-19	yes
TRINITY_DN53014_c1_g1	-	-	-	-	-8.98368	down	7.31494e-21	6.82627e-19	yes
TRINITY_DN55167_c3_g2	GO:0003674(molecular_function);GO:0007275(multicellular organism development);GO:0009507(chloroplast);GO:0009543(chloroplast thylakoid lumen);GO:0016021(integral component of membrane);GO:0031969(chloroplast membrane)	-	hypothetical protein DCAR_011861 [Daucus carota subsp. sativus]	RER6	7.39791	up	7.35224e-21	6.84451e-19	yes
TRINITY_DN55614_c1_g1	-	-	-	-	-6.26595	down	7.96069e-21	7.39308e-19	yes
TRINITY_DN47088_c2_g3	GO:0005576(extracellular region);GO:0016042(lipid catabolic process);GO:0016788(hydrolase activity, acting on ester bonds);GO:0052689(carboxylic ester hydrolase activity)	K10396	PREDICTED: GDSL esterase/lipase At1g54790 isoform X2 [Lupinus angustifolius]	At1g54790	-5.20926	down	8.25539e-21	7.64834e-19	yes
TRINITY_DN47180_c3_g1	-	-	-	-	-4.02399	down	8.57556e-21	7.92591e-19	yes
TRINITY_DN57218_c1_g1	-	-	putative mitochondrial protein [Vitis vinifera]	-	4.71567	up	8.90503e-21	8.21074e-19	yes
TRINITY_DN56659_c2_g1	-	-	-	-	3.89134	up	9.64912e-21	8.87558e-19	yes
TRINITY_DN50807_c0_g2	GO:0003746(translation elongation factor activity);GO:0004364(glutathione transferase activity);GO:0005634(nucleus);GO:0005737(cytoplasm);GO:0006749(glutathione metabolic process)	NA	Glutathione S-transferase/chloride channel, C-terminal, partial [Cynara cardunculus var. scolymus]	Os02g0220600	-3.31177	down	9.70109e-21	8.90214e-19	yes
TRINITY_DN46068_c7_g3	GO:0003674(molecular_function);GO:0005634(nucleus);GO:0008150(biological_process);GO:0016020(membrane);GO:0016021(integral component of membrane)	-	Late embryogenesis abundant protein [Actinidia chinensis var. chinensis]	At1g64065	4.44551	up	9.89107e-21	9.05491e-19	yes
TRINITY_DN50953_c1_g4	-	-	uncharacterized protein LOC111897464 [Lactuca sativa]	-	3.29338	up	1.02039e-20	9.31912e-19	yes
TRINITY_DN45041_c0_g1	GO:0006952(defense response);GO:0007165(signal transduction);GO:0016021(integral component of membrane);GO:0016301(kinase activity)	K03131	PREDICTED: receptor-like protein 12 [Nicotiana tomentosiformis]	RLP30	-6.4031	down	1.05584e-20	9.62015e-19	yes
TRINITY_DN55769_c1_g1	-	-	-	-	-5.24398	down	1.20506e-20	1.09539e-18	yes
TRINITY_DN51475_c1_g2	GO:0004674(protein serine/threonine kinase activity);GO:0005886(plasma membrane);GO:0006468(protein phosphorylation);GO:0006952(defense response);GO:0009506(plasmodesma)	NA	G-type lectin S-receptor-like serine/threonine-protein kinase At4g03230 isoform X1 [Abrus precatorius]	At4g03230	-3.84978	down	1.34314e-20	1.21802e-18	yes
TRINITY_DN46232_c1_g2	-	K13459	uncharacterized protein LOC110608565 [Manihot esculenta]	-	6.39918	up	1.44856e-20	1.31053e-18	yes
TRINITY_DN50030_c0_g2	-	-	-	-	5.18853	up	1.55976e-20	1.40784e-18	yes
TRINITY_DN46466_c1_g5	-	-	-	-	6.32563	up	1.56971e-20	1.41351e-18	yes
TRINITY_DN55960_c3_g1	-	-	-	-	5.67621	up	1.68803e-20	1.51651e-18	yes
TRINITY_DN41765_c3_g1	-	-	-	-	-5.3852	down	1.782e-20	1.59721e-18	yes
TRINITY_DN53366_c3_g1	GO:0003674(molecular_function);GO:0009507(chloroplast);GO:0010196(nonphotochemical quenching);GO:0016021(integral component of membrane)	-	PREDICTED: uncharacterized protein LOC108983282 [Juglans regia]	ycf20	-2.45723	down	1.90132e-20	1.7002e-18	yes
TRINITY_DN56093_c1_g2	-	-	-	-	6.54128	up	1.96334e-20	1.7516e-18	yes
TRINITY_DN56102_c0_g2	-	-	-	-	-7.99634	down	1.97751e-20	1.76017e-18	yes
TRINITY_DN46023_c8_g1	GO:0009705(plant-type vacuole membrane);GO:0016021(integral component of membrane)	NA	PREDICTED: organic cation/carnitine transporter 3 [Theobroma cacao]	OCT3	4.44406	up	2.33603e-20	2.07449e-18	yes
TRINITY_DN53047_c1_g1	GO:0007165(signal transduction);GO:0016020(membrane)	K03006	Retrovirus-related Pol polyprotein from transposon TNT 1-94 [Vitis vinifera]	-	-5.3634	down	2.73922e-20	2.42695e-18	yes
TRINITY_DN57957_c0_g4	-	-	-	-	-5.23291	down	2.74891e-20	2.42994e-18	yes
TRINITY_DN53994_c0_g1	-	-	-	-	6.10261	up	2.83914e-20	2.50396e-18	yes
TRINITY_DN34221_c0_g1	GO:0000977(RNA polymerase II regulatory region sequence-specific DNA binding);GO:0003700(DNA binding transcription factor activity);GO:0005634(nucleus);GO:0006357(regulation of transcription by RNA polymerase II)	NA	Zinc finger BED domain-containing protein [Actinidia chinensis var. chinensis]	Os05g0239150	5.36689	up	2.92774e-20	2.57621e-18	yes
TRINITY_DN48882_c0_g5	-	-	-	-	-6.52721	down	3.07845e-20	2.70266e-18	yes
TRINITY_DN53010_c1_g1	-	-	-	-	5.68494	up	3.29453e-20	2.88579e-18	yes
TRINITY_DN38069_c0_g1	-	-	-	-	-6.04658	down	3.50817e-20	3.06595e-18	yes
TRINITY_DN46478_c2_g1	GO:0003677(DNA binding);GO:0005634(nucleus);GO:0005694(chromosome);GO:0005737(cytoplasm);GO:0006260(DNA replication);GO:0006284(base-excision repair);GO:0006302(double-strand break repair);GO:0006310(DNA recombination);GO:0009378(four-way junction helicase activity);GO:0032508(DNA duplex unwinding);GO:0043140(ATP-dependent 3'-5' DNA helicase activity)	-	F-box protein SKIP23-like [Quercus suber]	SKIP23	-2.33451	down	3.65178e-20	3.18424e-18	yes
TRINITY_DN50513_c3_g2	-	-	-	-	6.71309	up	3.73006e-20	3.24515e-18	yes
TRINITY_DN55966_c3_g4	-	-	-	-	-6.10042	down	3.833e-20	3.3272e-18	yes
TRINITY_DN51220_c1_g1	GO:0005829(cytosol);GO:0009809(lignin biosynthetic process);GO:0032259(methylation);GO:0042409(caffeoyl-CoA O-methyltransferase activity);GO:0046872(metal ion binding)	K00588	PREDICTED: probable caffeoyl-CoA O-methyltransferase At4g26220 [Malus domestica]	At4g26220	-2.69064	down	3.91641e-20	3.39197e-18	yes
TRINITY_DN56475_c2_g2	-	-	-	-	6.8214	up	4.27121e-20	3.68852e-18	yes
TRINITY_DN50017_c1_g1	-	-	PREDICTED: putative receptor-like protein kinase At1g72540 [Prunus mume]	-	5.81647	up	4.27796e-20	3.68852e-18	yes
TRINITY_DN47610_c0_g1	-	-	-	-	-4.62265	down	4.90807e-20	4.22236e-18	yes
TRINITY_DN41280_c0_g2	-	-	-	-	6.84912	up	5.26744e-20	4.52144e-18	yes
TRINITY_DN49532_c2_g1	-	-	-	-	-6.64349	down	6.07602e-20	5.20391e-18	yes
TRINITY_DN45414_c0_g7	-	-	-	-	-4.38498	down	6.28877e-20	5.37418e-18	yes
TRINITY_DN56637_c2_g1	-	-	-	-	-5.02929	down	6.83475e-20	5.82784e-18	yes
TRINITY_DN9321_c0_g1	-	-	-	-	5.39575	up	6.93335e-20	5.89885e-18	yes
TRINITY_DN43329_c1_g1	GO:0000139(Golgi membrane);GO:0005525(GTP binding);GO:0005634(nucleus);GO:0005737(cytoplasm);GO:0005774(vacuolar membrane);GO:0005783(endoplasmic reticulum);GO:0005789(endoplasmic reticulum membrane);GO:0005886(plasma membrane);GO:0006888(ER to Golgi vesicle-mediated transport);GO:0009832(plant-type cell wall biogenesis);GO:0009932(cell tip growth);GO:0010053(root epidermal cell differentiation);…	-	protein ROOT HAIR DEFECTIVE 3 isoform X1 [Solanum pennellii]	RHD3	-4.42188	down	7.78335e-20	6.60745e-18	yes
TRINITY_DN57607_c1_g1	GO:0003674(molecular_function);GO:0005634(nucleus);GO:0008150(biological_process)	NA	MATH domain and coiled-coil domain-containing protein At3g58370-like [Ziziphus jujuba]	-	-3.5626	down	8.17455e-20	6.92429e-18	yes
TRINITY_DN54848_c1_g4	GO:0004674(protein serine/threonine kinase activity);GO:0005886(plasma membrane);GO:0006468(protein phosphorylation);GO:0006952(defense response);GO:0009506(plasmodesma)	NA	putative RNA-directed DNA polymerase [Rosa chinensis]	-	5.7412	up	8.55462e-20	7.23034e-18	yes
TRINITY_DN56557_c2_g2	-	-	-	-	-5.77895	down	9.50077e-20	8.01245e-18	yes
TRINITY_DN53906_c0_g1	GO:0004842(ubiquitin-protein transferase activity);GO:0019005(SCF ubiquitin ligase complex);GO:0031146(SCF-dependent proteasomal ubiquitin-dependent protein catabolic process)	-	F-box protein CPR1-like [Coffea arabica]	At3g06240	3.52461	up	9.63634e-20	8.10904e-18	yes
TRINITY_DN51308_c0_g1	-	-	-	-	3.85485	up	9.88101e-20	8.29682e-18	yes
TRINITY_DN49070_c6_g1	-	-	PREDICTED: TMV resistance protein N-like [Nelumbo nucifera]	-	4.00101	up	1.07084e-19	8.97197e-18	yes
TRINITY_DN49630_c1_g2	-	NA	LOW QUALITY PROTEIN: Pkinase domain-containing protein/LRR_1 domain-containing protein/LRR_6 domain-containing protein/LRR_8 domain-containing protein, partial [Cephalotus follicularis]	-	8.23268	up	1.096e-19	9.16288e-18	yes
TRINITY_DN41546_c2_g5	-	-	-	-	6.24768	up	1.19873e-19	1.00001e-17	yes
TRINITY_DN41554_c0_g2	GO:0000977(RNA polymerase II regulatory region sequence-specific DNA binding);GO:0003700(DNA binding transcription factor activity);GO:0005634(nucleus);GO:0006357(regulation of transcription by RNA polymerase II)	NA	putative AC transposase [Vitis vinifera]	Os05g0239150	4.84602	up	1.25154e-19	1.0418e-17	yes
TRINITY_DN45245_c3_g1	-	K15923	hypothetical protein BVC80_7209g2 [Macleaya cordata]	-	-7.43609	down	1.38078e-19	1.14691e-17	yes
TRINITY_DN54523_c0_g6	-	-	-	-	-5.49395	down	1.59683e-19	1.32351e-17	yes
TRINITY_DN49471_c0_g1	GO:0004325(ferrochelatase activity);GO:0006783(heme biosynthetic process)	K01772	PREDICTED: ferrochelatase-2, chloroplastic-like [Capsicum annuum]	FC1	4.81923	up	1.64184e-19	1.3579e-17	yes
TRINITY_DN56744_c0_g1	-	-	-	-	-5.9283	down	1.68647e-19	1.39183e-17	yes
TRINITY_DN57771_c0_g1	-	K01052	PREDICTED: triacylglycerol lipase 2-like isoform X2 [Capsicum annuum]	-	-3.51454	down	1.88434e-19	1.5518e-17	yes
TRINITY_DN56880_c3_g1	GO:0003700(DNA binding transcription factor activity);GO:0005634(nucleus)	K20557	basic-leucine zipper domain-containing protein [Artemisia annua]	POSF21	-2.24979	down	1.93334e-19	1.58876e-17	yes
TRINITY_DN43185_c0_g1	-	-	-	-	3.34804	up	2.20963e-19	1.81194e-17	yes
TRINITY_DN49252_c0_g1	GO:0004674(protein serine/threonine kinase activity);GO:0005515(protein binding);GO:0005524(ATP binding);GO:0005886(plasma membrane);GO:0006468(protein phosphorylation);GO:0007338(single fertilization);GO:0009860(pollen tube growth);GO:0016021(integral component of membrane);GO:0016301(kinase activity);GO:0016324(apical plasma membrane);GO:0090404(pollen tube tip)	NA	PREDICTED: uncharacterized protein LOC108212558, partial [Daucus carota subsp. sativus]	ANX1	-4.01917	down	2.27652e-19	1.86283e-17	yes
TRINITY_DN57511_c2_g1	-	NA	dnaJ homolog subfamily B member 1 isoform X5 [Abrus precatorius]	-	3.53266	up	2.41603e-19	1.9728e-17	yes
TRINITY_DN57871_c1_g1	-	-	-	-	-5.15125	down	2.44781e-19	1.99453e-17	yes
TRINITY_DN49356_c0_g3	-	-	protein MAIN-LIKE 2-like [Papaver somniferum]	-	-3.99142	down	2.51287e-19	2.04322e-17	yes
TRINITY_DN56840_c4_g2	-	-	-	-	-5.18853	down	2.74159e-19	2.2245e-17	yes
TRINITY_DN45250_c1_g2	GO:0001708(cell fate specification);GO:0005634(nucleus);GO:0005737(cytoplasm);GO:0009793(embryo development ending in seed dormancy);GO:0009926(auxin polar transport);GO:0010305(leaf vascular tissue pattern formation);GO:0019827(stem cell population maintenance);GO:0048364(root development)	-	uncharacterized protein LOC111800299 [Cucurbita pepo subsp. pepo]	-	-6.23212	down	2.80851e-19	2.27401e-17	yes
TRINITY_DN51830_c0_g2	-	-	reverse transcriptase [Corchorus capsularis]	-	4.60862	up	3.12246e-19	2.52291e-17	yes
TRINITY_DN55815_c1_g1	-	K01426	PREDICTED: uncharacterized protein LOC108866859 [Pyrus x bretschneideri]	-	3.96135	up	3.19947e-19	2.57973e-17	yes
TRINITY_DN56731_c1_g1	-	-	putative protease Do-like 14 [Solanum lycopersicum]	-	-4.4331	down	3.26421e-19	2.62643e-17	yes
TRINITY_DN45549_c0_g2	-	-	F-box/kelch-repeat protein [Actinidia chinensis var. chinensis]	-	5.01282	up	3.27361e-19	2.62851e-17	yes
TRINITY_DN51706_c1_g1	-	-	-	-	-2.51149	down	3.36574e-19	2.69686e-17	yes
TRINITY_DN43929_c2_g1	-	-	-	-	7.57989	up	3.56273e-19	2.84878e-17	yes
TRINITY_DN40936_c1_g1	GO:0004674(protein serine/threonine kinase activity);GO:0005515(protein binding);GO:0005524(ATP binding);GO:0005634(nucleus);GO:0005886(plasma membrane);GO:0006468(protein phosphorylation);GO:0009506(plasmodesma);GO:0009755(hormone-mediated signaling pathway);GO:0010183(pollen tube guidance);GO:0016020(membrane);GO:0016021(integral component of membrane);GO:0016301(kinase activity);GO:0090406(pol…	NA	hypothetical protein DCAR_024554 [Daucus carota subsp. sativus]	MIK2	-4.85682	down	3.67643e-19	2.93361e-17	yes
TRINITY_DN57525_c0_g7	GO:0008234(cysteine-type peptidase activity)	-	-	ORF1	-8.4813	down	3.77156e-19	3.0033e-17	yes
TRINITY_DN46133_c7_g2	-	-	-	-	-5.76036	down	4.15796e-19	3.30416e-17	yes
TRINITY_DN57034_c2_g1	-	-	-	-	-9.02982	down	4.20854e-19	3.33748e-17	yes
TRINITY_DN50898_c0_g1	-	-	-	-	-3.99927	down	4.95647e-19	3.92253e-17	yes
TRINITY_DN46431_c1_g2	-	-	-	-	-6.11359	down	5.2448e-19	4.14221e-17	yes
TRINITY_DN43490_c3_g2	GO:0005515(protein binding);GO:0005737(cytoplasm);GO:0009414(response to water deprivation);GO:0009617(response to bacterium);GO:0009644(response to high light intensity)	-	Polyadenylate-binding protein-interacting protein 2 [Vitis vinifera]	ERD15	-3.55044	down	5.37874e-19	4.2393e-17	yes
TRINITY_DN42870_c7_g1	GO:0004519(endonuclease activity);GO:0005634(nucleus)	-	PREDICTED: uncharacterized protein LOC108213744 [Daucus carota subsp. sativus]	-	-2.54514	down	5.94501e-19	4.67606e-17	yes
TRINITY_DN56609_c0_g1	-	-	PREDICTED: uncharacterized protein LOC103327354 [Prunus mume]	-	2.67489	up	6.11101e-19	4.79683e-17	yes
TRINITY_DN57911_c2_g3	GO:0005515(protein binding)	NA	Serine/threonine-protein kinase [Actinidia chinensis var. chinensis]	PIX13	-5.81458	down	6.43094e-19	5.0377e-17	yes
TRINITY_DN48492_c1_g1	GO:0005737(cytoplasm);GO:0016491(oxidoreductase activity);GO:0055114(oxidation-reduction process)	NA	2-alkenal reductase (NADP(+)-dependent)-like [Quercus suber]	DBR	-2.69355	down	6.75503e-19	5.28084e-17	yes
TRINITY_DN55265_c1_g1	-	-	hypothetical protein A4A49_52839 [Nicotiana attenuata]	-	4.56868	up	6.81458e-19	5.31661e-17	yes
TRINITY_DN44546_c0_g3	GO:0004650(polygalacturonase activity);GO:0005576(extracellular region);GO:0005618(cell wall);GO:0005975(carbohydrate metabolic process);GO:0009830(cell wall modification involved in abscission);GO:0009901(anther dehiscence);GO:0010047(fruit dehiscence);GO:0045490(pectin catabolic process);GO:0048235(pollen sperm cell differentiation)	K01213	PREDICTED: polygalacturonase QRT2-like [Cucumis sativus]	-	8.12798	up	6.89221e-19	5.36632e-17	yes
TRINITY_DN44066_c4_g1	-	-	-	-	-5.179	down	6.96449e-19	5.41166e-17	yes
TRINITY_DN47084_c3_g2	-	-	-	-	-6.46646	down	7.78212e-19	6.03483e-17	yes
TRINITY_DN44466_c0_g2	-	-	PREDICTED: TMV resistance protein N-like [Prunus mume]	-	5.13199	up	7.91251e-19	6.12361e-17	yes
TRINITY_DN44628_c1_g2	-	-	-	-	-2.40498	down	7.97843e-19	6.16226e-17	yes
TRINITY_DN49382_c0_g1	-	-	-	-	-3.75962	down	8.72046e-19	6.72191e-17	yes
TRINITY_DN52211_c3_g1	-	-	-	-	5.74577	up	9.4243e-19	7.24994e-17	yes
TRINITY_DN50031_c0_g4	GO:0008150(biological_process)	NA	uncharacterized protein LOC112181151 isoform X1 [Rosa chinensis]	-	-4.64418	down	9.57985e-19	7.35492e-17	yes
TRINITY_DN57508_c1_g4	-	-	probable phosphoinositide phosphatase SAC9 isoform X1 [Cynara cardunculus var. scolymus]	SAC9	-2.59169	down	9.89421e-19	7.58117e-17	yes
TRINITY_DN41986_c0_g3	-	-	-	-	-6.173	down	1.00369e-18	7.67522e-17	yes
TRINITY_DN56669_c0_g3	-	-	-	-	-3.587	down	1.06526e-18	8.12991e-17	yes
TRINITY_DN52285_c1_g1	GO:0000035(acyl binding);GO:0000036(acyl carrier activity);GO:0005829(cytosol);GO:0006633(fatty acid biosynthetic process);GO:0009245(lipid A biosynthetic process);GO:0009507(chloroplast);GO:0031177(phosphopantetheine binding)	K00850	Acyl carrier protein [Parasponia andersonii]	ACL1	-3.63165	down	1.19224e-18	9.08101e-17	yes
TRINITY_DN44522_c1_g2	-	-	-	-	-4.49535	down	1.20815e-18	9.18411e-17	yes
TRINITY_DN48481_c2_g1	-	-	-	-	6.23013	up	1.23937e-18	9.40283e-17	yes
TRINITY_DN55376_c1_g4	-	-	-	-	-5.04355	down	1.26783e-18	9.59987e-17	yes
TRINITY_DN41517_c1_g7	GO:0003700(DNA binding transcription factor activity);GO:0005515(protein binding);GO:0005634(nucleus);GO:0006351(transcription, DNA-templated);GO:0006355(regulation of transcription, DNA-templated);GO:0009873(ethylene-activated signaling pathway);GO:0010200(response to chitin);GO:0016036(cellular response to phosphate starvation);GO:0043565(sequence-specific DNA binding);GO:0044212(transcription …	K01892	probable WRKY transcription factor 31 [Coffea arabica]	WRKY6	3.137	up	1.27234e-18	9.61515e-17	yes
TRINITY_DN55211_c1_g2	GO:0016021(integral component of membrane)	NA	-	-	-4.38178	down	1.28386e-18	9.68324e-17	yes
TRINITY_DN50995_c2_g1	-	-	-	-	6.40141	up	1.47855e-18	1.11299e-16	yes
TRINITY_DN45577_c1_g2	-	-	-	-	-4.02198	down	1.54294e-18	1.15919e-16	yes
TRINITY_DN50505_c2_g2	GO:0005737(cytoplasm);GO:0006952(defense response);GO:0007165(signal transduction);GO:0016021(integral component of membrane);GO:0043531(ADP binding)	NA	TMV resistance protein N-like, partial [Prunus avium]	At4g11170	-5.42487	down	1.56036e-18	1.17e-16	yes
TRINITY_DN55645_c0_g1	GO:0000325(plant-type vacuole);GO:0002020(protease binding);GO:0005524(ATP binding);GO:0005618(cell wall);GO:0005739(mitochondrion);GO:0005773(vacuole);GO:0005774(vacuolar membrane);GO:0005794(Golgi apparatus);GO:0005829(cytosol);GO:0005886(plasma membrane);GO:0007030(Golgi organization);GO:0009506(plasmodesma);GO:0009507(chloroplast);GO:0009555(pollen development);GO:0009651(response to salt str…	K02145	V-ATPase catalytic subunit A [Prunus persica]	VHA-A	-2.76625	down	1.60545e-18	1.20147e-16	yes
TRINITY_DN52026_c0_g6	-	-	uncharacterized protein LOC107178209 [Citrus sinensis]	-	5.43591	up	1.65663e-18	1.23737e-16	yes
TRINITY_DN56973_c2_g2	-	-	-	-	-7.2583	down	1.84135e-18	1.37268e-16	yes
TRINITY_DN45327_c0_g4	GO:0004674(protein serine/threonine kinase activity);GO:0005524(ATP binding);GO:0005886(plasma membrane);GO:0006468(protein phosphorylation);GO:0007169(transmembrane receptor protein tyrosine kinase signaling pathway);GO:0016021(integral component of membrane);GO:0016301(kinase activity);GO:0016310(phosphorylation)	NA	PREDICTED: probable LRR receptor-like serine/threonine-protein kinase At3g47570 [Theobroma cacao]	At3g47110	6.59344	up	1.87874e-18	1.39785e-16	yes
TRINITY_DN53875_c3_g1	-	-	Mucin-16 like [Actinidia chinensis var. chinensis]	-	4.37333	up	1.99189e-18	1.47918e-16	yes
TRINITY_DN57460_c1_g8	GO:0004067(asparaginase activity);GO:0005737(cytoplasm);GO:0005829(cytosol);GO:0006508(proteolysis);GO:0006516(glycoprotein catabolic process);GO:0008798(beta-aspartyl-peptidase activity);GO:0016787(hydrolase activity)	NA	hypothetical protein PHAVU_003G182400g [Phaseolus vulgaris]	At5g08100	5.13427	up	2.04674e-18	1.51699e-16	yes
TRINITY_DN48574_c3_g2	-	-	UPF0481 protein At3g47200 isoform X1 [Ricinus communis]	-	-7.88124	down	2.07376e-18	1.53406e-16	yes
TRINITY_DN56679_c5_g1	-	-	-	-	3.84798	up	2.0888e-18	1.54223e-16	yes
TRINITY_DN47265_c2_g1	-	-	Receptor-like protein EIX2 [Glycine soja]	-	-5.41125	down	2.12475e-18	1.56578e-16	yes
TRINITY_DN54948_c1_g1	-	-	-	-	-4.54546	down	2.20418e-18	1.62121e-16	yes
TRINITY_DN38111_c0_g1	GO:0005634(nucleus)	-	unnamed protein product [Coffea canephora]	-	4.8532	up	2.27806e-18	1.67236e-16	yes
TRINITY_DN51095_c2_g2	-	-	-	-	-3.76881	down	2.31321e-18	1.69444e-16	yes
TRINITY_DN48157_c2_g5	-	-	-	-	-3.85221	down	2.31694e-18	1.69444e-16	yes
TRINITY_DN54170_c1_g2	GO:0004843(thiol-dependent ubiquitin-specific protease activity);GO:0005515(protein binding);GO:0005634(nucleus);GO:0005829(cytosol);GO:0006511(ubiquitin-dependent protein catabolic process);GO:0008270(zinc ion binding);GO:0009793(embryo development ending in seed dormancy);GO:0016579(protein deubiquitination);GO:0048767(root hair elongation)	NA	unknown [Lotus japonicus]	UBP14	-4.12905	down	2.33146e-18	1.70183e-16	yes
TRINITY_DN53227_c1_g1	-	-	-	-	-5.97308	down	2.33927e-18	1.70431e-16	yes
TRINITY_DN57693_c3_g1	-	-	-	-	4.49178	up	2.51206e-18	1.82674e-16	yes
TRINITY_DN49069_c2_g1	-	-	-	-	-5.965	down	2.61292e-18	1.89651e-16	yes
TRINITY_DN54804_c3_g3	-	-	-	-	-4.22198	down	2.8439e-18	2.06027e-16	yes
TRINITY_DN54786_c0_g1	GO:0004175(endopeptidase activity);GO:0005634(nucleus);GO:0008540(proteasome regulatory particle, base subcomplex);GO:0034515(proteasome storage granule);GO:0043161(proteasome-mediated ubiquitin-dependent protein catabolic process)	K03032	26S proteasome non-ATPase regulatory subunit 1 homolog A-like [Coffea arabica]	RPN2A	3.44001	up	3.17006e-18	2.29226e-16	yes
TRINITY_DN51673_c0_g2	GO:0005737(cytoplasm);GO:0006952(defense response);GO:0007165(signal transduction);GO:0016021(integral component of membrane);GO:0043531(ADP binding)	NA	TMV resistance protein like [Actinidia chinensis var. chinensis]	RPP1	6.85072	up	3.65441e-18	2.63754e-16	yes
TRINITY_DN52485_c1_g1	-	-	-	-	-4.00506	down	3.72825e-18	2.6858e-16	yes
TRINITY_DN53065_c3_g4	-	-	-	-	5.49488	up	3.86962e-18	2.78244e-16	yes
TRINITY_DN53633_c0_g3	-	-	-	-	-5.67629	down	4.12481e-18	2.96042e-16	yes
TRINITY_DN48849_c0_g1	-	-	-	-	-6.41858	down	4.95411e-18	3.549e-16	yes
TRINITY_DN43993_c1_g2	-	-	-	-	5.87516	up	5.05578e-18	3.61511e-16	yes
TRINITY_DN52084_c0_g1	GO:0005739(mitochondrion);GO:0009507(chloroplast);GO:0016491(oxidoreductase activity);GO:0055114(oxidation-reduction process)	K09835	PREDICTED: prolycopene isomerase, chloroplastic [Ipomoea nil]	CRTISO	-3.08822	down	5.21423e-18	3.72151e-16	yes
TRINITY_DN57328_c1_g3	GO:0004536(deoxyribonuclease activity);GO:0006308(DNA catabolic process)	K01183	protein NYNRIN-like [Quercus suber]	-	4.22804	up	5.40351e-18	3.84947e-16	yes
TRINITY_DN56267_c4_g2	-	NA	Splicing factor 3A subunit 2 [Vitis vinifera]	-	4.29641	up	5.44749e-18	3.87365e-16	yes
TRINITY_DN44539_c2_g1	GO:0004190(aspartic-type endopeptidase activity);GO:0006508(proteolysis);GO:0030163(protein catabolic process)	NA	PREDICTED: aspartic proteinase A1-like [Daucus carota subsp. sativus]	CYPRO1	-4.75179	down	5.47832e-18	3.8884e-16	yes
TRINITY_DN50596_c3_g2	-	-	PREDICTED: uncharacterized protein LOC109000828 [Juglans regia]	-	3.97284	up	5.53704e-18	3.92285e-16	yes
TRINITY_DN48945_c0_g3	-	-	-	-	5.38516	up	6.11778e-18	4.32634e-16	yes
TRINITY_DN55609_c2_g6	-	-	-	-	-6.70758	down	6.49596e-18	4.58536e-16	yes
TRINITY_DN50302_c4_g1	-	-	-	-	-5.12689	down	6.66295e-18	4.69464e-16	yes
TRINITY_DN49565_c5_g1	-	-	-	-	-3.52096	down	6.68503e-18	4.7016e-16	yes
TRINITY_DN47084_c1_g1	-	-	-	-	6.61082	up	7.25485e-18	5.09306e-16	yes
TRINITY_DN53062_c1_g2	-	-	-	-	-3.44655	down	7.50624e-18	5.25997e-16	yes
TRINITY_DN45772_c1_g2	GO:0003674(molecular_function);GO:0005737(cytoplasm);GO:0005783(endoplasmic reticulum);GO:0006886(intracellular protein transport);GO:0016021(integral component of membrane)	K14009	Urease accessory protein like [Actinidia chinensis var. chinensis]	SLAH1	-2.03748	down	7.92382e-18	5.5425e-16	yes
TRINITY_DN49241_c4_g1	-	-	-	-	-5.3687	down	8.10593e-18	5.65961e-16	yes
TRINITY_DN44366_c1_g2	-	-	uncharacterized protein LOC105628273 isoform X1 [Jatropha curcas]	-	-6.53637	down	8.17752e-18	5.69927e-16	yes
TRINITY_DN48589_c2_g3	-	NA	nucleolin 1 isoform X4 [Hevea brasiliensis]	-	-7.83177	down	9.99564e-18	6.95382e-16	yes
TRINITY_DN54580_c1_g2	-	-	-	-	7.08797	up	1.02185e-17	7.09605e-16	yes
TRINITY_DN56938_c2_g2	-	-	-	-	-6.1708	down	1.04816e-17	7.26567e-16	yes
TRINITY_DN53360_c3_g1	-	-	-	-	5.45469	up	1.07083e-17	7.4095e-16	yes
TRINITY_DN57624_c1_g5	GO:0005576(extracellular region);GO:0008150(biological_process);GO:0016874(ligase activity)	-	uncharacterized protein LOC107007758 [Solanum pennellii]	-	-5.9122	down	1.08683e-17	7.50672e-16	yes
TRINITY_DN35821_c0_g1	-	-	hypothetical protein DCAR_023303 [Daucus carota subsp. sativus]	-	-3.92882	down	1.08997e-17	7.51498e-16	yes
TRINITY_DN51729_c1_g7	-	-	-	-	6.99534	up	1.09265e-17	7.51999e-16	yes
TRINITY_DN54521_c1_g1	-	-	-	-	-6.01833	down	1.2126e-17	8.3306e-16	yes
TRINITY_DN50755_c3_g2	GO:0004842(ubiquitin-protein transferase activity);GO:0005515(protein binding);GO:0005634(nucleus);GO:0005886(plasma membrane);GO:0009690(cytokinin metabolic process);GO:0009738(abscisic acid-activated signaling pathway);GO:0009789(positive regulation of abscisic acid-activated signaling pathway);GO:0009850(auxin metabolic process);GO:0046872(metal ion binding);GO:0070534(protein K63-linked ubiqu…	NA	hypothetical protein F511_17875 [Dorcoceras hygrometricum]	RGLG1	-5.49162	down	1.22328e-17	8.38906e-16	yes
TRINITY_DN53072_c0_g5	GO:0009809(lignin biosynthetic process);GO:0016621(cinnamoyl-CoA reductase activity);GO:0055114(oxidation-reduction process)	NA	hypothetical protein CRG98_045783 [Punica granatum]	DTX32	-5.12879	down	1.27573e-17	8.73318e-16	yes
TRINITY_DN54791_c5_g1	-	-	-	-	4.48053	up	1.42815e-17	9.75925e-16	yes
TRINITY_DN49829_c0_g2	GO:0004674(protein serine/threonine kinase activity);GO:0005886(plasma membrane)	-	hypothetical protein GOBAR_DD30702 [Gossypium barbadense]	LRR-RLK	3.15578	up	1.45603e-17	9.92177e-16	yes
TRINITY_DN47822_c0_g1	GO:0005576(extracellular region);GO:0005737(cytoplasm);GO:0005829(cytosol);GO:0009055(electron transfer activity);GO:0009505(plant-type cell wall);GO:0009753(response to jasmonic acid);GO:0016614(oxidoreductase activity, acting on CH-OH group of donors);GO:0050660(flavin adenine dinucleotide binding);GO:0055114(oxidation-reduction process)	K01187	berberine bridge enzyme-like 22 [Hevea brasiliensis]	FAD-OXR	-7.45655	down	1.45708e-17	9.92177e-16	yes
TRINITY_DN41219_c0_g1	-	-	-	-	-6.51384	down	1.61189e-17	1.09566e-15	yes
TRINITY_DN46890_c0_g2	GO:0000963(mitochondrial RNA processing);GO:0003723(RNA binding);GO:0004519(endonuclease activity);GO:0005739(mitochondrion);GO:0008270(zinc ion binding);GO:0009507(chloroplast);GO:0016554(cytidine to uridine editing);GO:0043231(intracellular membrane-bounded organelle);GO:0080156(mitochondrial mRNA modification)	K00857	PREDICTED: pentatricopeptide repeat-containing protein At2g15690-like [Vitis vinifera]	DYW9	-5.15438	down	1.66895e-17	1.13245e-15	yes
TRINITY_DN52527_c2_g5	-	-	-	-	-6.83313	down	1.76234e-17	1.19372e-15	yes
TRINITY_DN51049_c3_g1	GO:0003777(microtubule motor activity);GO:0005871(kinesin complex);GO:0007018(microtubule-based movement);GO:0016887(ATPase activity)	NA	kinesin-like protein KIN-14C [Abrus precatorius]	-	-6.15235	down	1.7833e-17	1.20579e-15	yes
TRINITY_DN55409_c1_g3	GO:0008171(O-methyltransferase activity);GO:0008757(S-adenosylmethionine-dependent methyltransferase activity);GO:0019438(aromatic compound biosynthetic process)	K16040	PREDICTED: trans-resveratrol di-O-methyltransferase-like [Nicotiana tabacum]	ROMT	-3.32592	down	1.81041e-17	1.22198e-15	yes
TRINITY_DN48106_c0_g1	-	K13459	Disease resistance protein [Actinidia chinensis var. chinensis]	-	6.07563	up	1.92058e-17	1.29408e-15	yes
TRINITY_DN46863_c2_g1	-	-	-	-	-3.94468	down	2.0318e-17	1.36663e-15	yes
TRINITY_DN57645_c0_g1	GO:0009813(flavonoid biosynthetic process);GO:0043231(intracellular membrane-bounded organelle);GO:0052696(flavonoid glucuronidation);GO:0080043(quercetin 3-O-glucosyltransferase activity);GO:0080044(quercetin 7-O-glucosyltransferase activity)	NA	UDP-glucose:glucosyltransferase [Lycium barbarum]	-	2.84524	up	2.12826e-17	1.42901e-15	yes
TRINITY_DN55838_c1_g1	GO:0009813(flavonoid biosynthetic process);GO:0043231(intracellular membrane-bounded organelle);GO:0052696(flavonoid glucuronidation);GO:0080043(quercetin 3-O-glucosyltransferase activity);GO:0080044(quercetin 7-O-glucosyltransferase activity)	NA	7-deoxyloganetin glucosyltransferase [Actinidia chinensis var. chinensis]	UGT85A23	3.46305	up	2.22374e-17	1.49052e-15	yes
TRINITY_DN45608_c0_g2	-	-	-	-	-4.99458	down	2.29236e-17	1.53385e-15	yes
TRINITY_DN47266_c1_g9	-	-	-	-	-6.17756	down	2.37727e-17	1.58791e-15	yes
TRINITY_DN44072_c1_g5	-	-	-	-	-6.69078	down	2.40484e-17	1.60354e-15	yes
TRINITY_DN56716_c2_g1	-	-	DNA-(apurinic or apyrimidinic site) lyase [Handroanthus impetiginosus]	-	5.65829	up	2.4195e-17	1.61053e-15	yes
TRINITY_DN50826_c1_g2	-	-	-	-	6.74982	up	2.50732e-17	1.66612e-15	yes
TRINITY_DN51218_c0_g2	-	-	-	-	-3.61994	down	2.62448e-17	1.74097e-15	yes
TRINITY_DN47282_c2_g1	-	-	LOB domain-containing protein 4-like [Vigna unguiculata]	-	-5.8435	down	2.66832e-17	1.76701e-15	yes
TRINITY_DN57222_c0_g3	GO:0003677(DNA binding);GO:0005634(nucleus);GO:0008150(biological_process);GO:0009506(plasmodesma);GO:0046983(protein dimerization activity)	-	uncharacterized protein LOC111025802 [Momordica charantia]	-	-2.68663	down	2.87866e-17	1.90303e-15	yes
TRINITY_DN1271_c0_g1	-	-	-	-	5.66366	up	3.22016e-17	2.12514e-15	yes
TRINITY_DN43795_c1_g9	-	-	-	-	-5.18825	down	3.36149e-17	2.21462e-15	yes
TRINITY_DN42930_c3_g1	-	-	-	-	-5.71579	down	3.51465e-17	2.31157e-15	yes
TRINITY_DN49992_c6_g1	-	-	-	-	-4.74976	down	3.55723e-17	2.33559e-15	yes
TRINITY_DN53828_c0_g4	GO:0004497(monooxygenase activity)	NA	RecName: Full=Cytochrome P450 CYP72A219; AltName: Full=Cytochrome P450 CYP72A129	-	-6.40952	down	3.59728e-17	2.35787e-15	yes
TRINITY_DN48959_c2_g1	GO:0004842(ubiquitin-protein transferase activity);GO:0019005(SCF ubiquitin ligase complex);GO:0031146(SCF-dependent proteasomal ubiquitin-dependent protein catabolic process)	NA	hypothetical protein COLO4_34020 [Corchorus olitorius]	At5g49610	-3.34649	down	4.20374e-17	2.7507e-15	yes
TRINITY_DN50651_c1_g1	GO:0005773(vacuole);GO:0005887(integral component of plasma membrane);GO:0009506(plasmodesma);GO:0009992(cellular water homeostasis);GO:0015250(water channel activity);GO:0015254(glycerol channel activity);GO:0034220(ion transmembrane transport)	NA	putative aquaporin PIP2-8 [Linum usitatissimum]	PIP2-7	-2.74484	down	4.58327e-17	2.99397e-15	yes
TRINITY_DN44810_c1_g1	-	-	-	-	-4.27839	down	4.7309e-17	3.08517e-15	yes
TRINITY_DN44032_c0_g2	-	-	-	-	4.1597	up	4.79097e-17	3.11907e-15	yes
TRINITY_DN42188_c2_g1	-	-	-	-	-6.21523	down	4.82359e-17	3.13501e-15	yes
TRINITY_DN46637_c4_g2	-	-	-	-	-5.3405	down	5.04508e-17	3.27344e-15	yes
TRINITY_DN45142_c0_g1	GO:0009813(flavonoid biosynthetic process);GO:0043231(intracellular membrane-bounded organelle);GO:0052696(flavonoid glucuronidation);GO:0080043(quercetin 3-O-glucosyltransferase activity);GO:0080044(quercetin 7-O-glucosyltransferase activity)	K13493	PREDICTED: uncharacterized protein LOC108207467 [Daucus carota subsp. sativus]	UGT76A2	-3.53312	down	5.12109e-17	3.31718e-15	yes
TRINITY_DN50001_c1_g3	-	-	-	-	5.80385	up	5.62163e-17	3.63529e-15	yes
TRINITY_DN50403_c0_g2	-	-	-	-	2.46713	up	5.71298e-17	3.68665e-15	yes
TRINITY_DN21693_c0_g1	GO:0016020(membrane);GO:0016709(oxidoreductase activity, acting on paired donors, with incorporation or reduction of molecular oxygen, NAD(P)H as one donor, and incorporation of one atom of oxygen);GO:0044550(secondary metabolite biosynthetic process);GO:0098542(defense response to other organism)	K13029	2-methylbutanal oxime monooxygenase [Actinidia chinensis var. chinensis]	CYP71B10	-4.70591	down	5.72018e-17	3.68665e-15	yes
TRINITY_DN52427_c2_g2	-	-	-	-	5.28145	up	5.86176e-17	3.77159e-15	yes
TRINITY_DN54651_c1_g1	-	-	-	-	-3.56219	down	6.37841e-17	4.09717e-15	yes
TRINITY_DN43157_c0_g2	GO:0004674(protein serine/threonine kinase activity);GO:0005622(intracellular);GO:0018105(peptidyl-serine phosphorylation);GO:0035556(intracellular signal transduction)	NA	serine/threonine-protein kinase tricorner-like [Chenopodium quinoa]	ndrA	-5.55173	down	6.60871e-17	4.23804e-15	yes
TRINITY_DN54169_c1_g6	GO:0000723(telomere maintenance);GO:0003678(DNA helicase activity);GO:0006281(DNA repair);GO:0032508(DNA duplex unwinding)	NA	uncharacterized protein LOC111989039 [Quercus suber]	-	5.37608	up	6.63642e-17	4.24874e-15	yes
TRINITY_DN56443_c1_g2	-	-	hypothetical protein JCGZ_13495 [Jatropha curcas]	-	-5.65628	down	6.73767e-17	4.30641e-15	yes
TRINITY_DN46491_c1_g3	-	-	-	-	-6.29786	down	7.17658e-17	4.57935e-15	yes
TRINITY_DN56180_c2_g3	-	-	-	-	-5.79682	down	7.19064e-17	4.58073e-15	yes
TRINITY_DN50456_c2_g1	GO:0003700(DNA binding transcription factor activity);GO:0005634(nucleus);GO:0009414(response to water deprivation);GO:0010118(stomatal movement);GO:0010167(response to nitrate);GO:0042128(nitrate assimilation)	-	PREDICTED: protein NLP7-like isoform X1 [Daucus carota subsp. sativus]	NLP7	-3.24421	down	7.60994e-17	4.83984e-15	yes
TRINITY_DN58490_c0_g1	-	-	PREDICTED: uncharacterized protein LOC104592449 [Nelumbo nucifera]	-	-2.6675	down	7.90005e-17	5.01584e-15	yes
TRINITY_DN57976_c5_g1	-	-	-	-	-5.86958	down	7.9127e-17	5.01584e-15	yes
TRINITY_DN56792_c1_g3	-	-	-	-	5.52226	up	8.06632e-17	5.10483e-15	yes
TRINITY_DN56552_c0_g1	GO:0005634(nucleus);GO:0019745(pentacyclic triterpenoid biosynthetic process);GO:0042299(lupeol synthase activity);GO:0042300(beta-amyrin synthase activity);GO:0102245(lupan-3beta,20-diol synthase activity)	K15816	PREDICTED: beta-amyrin synthase-like [Populus euphratica]	LUP1	-5.72223	down	8.10419e-17	5.12039e-15	yes
TRINITY_DN56211_c0_g3	GO:0006952(defense response);GO:0007165(signal transduction);GO:0043531(ADP binding)	NA	TMV resistance protein N-like [Prunus avium]	-	-5.5684	down	9.51247e-17	6.00033e-15	yes
TRINITY_DN53128_c1_g4	GO:0005634(nucleus);GO:0005737(cytoplasm);GO:0005773(vacuole);GO:0005774(vacuolar membrane);GO:0005794(Golgi apparatus);GO:0005829(cytosol);GO:0005886(plasma membrane);GO:0009742(brassinosteroid mediated signaling pathway);GO:0019904(protein domain specific binding);GO:0045309(protein phosphorylated amino acid binding)	NA	14-3-3-like protein isoform G [Glycine soja]	-	7.90079	up	9.75116e-17	6.14084e-15	yes
TRINITY_DN56255_c0_g1	-	-	-	-	4.13321	up	9.98307e-17	6.27616e-15	yes
TRINITY_DN51470_c2_g1	-	NA	PREDICTED: villin-4-like [Malus domestica]	-	-6.93576	down	9.9986e-17	6.27616e-15	yes
TRINITY_DN58026_c1_g1	-	NA	putative disease resistance protein RGA3 [Coffea eugenioides]	-	-3.9548	down	1.00703e-16	6.31087e-15	yes
TRINITY_DN56383_c1_g1	-	-	-	-	4.62023	up	1.02806e-16	6.43223e-15	yes
TRINITY_DN57196_c1_g1	GO:0016787(hydrolase activity)	-	hypothetical protein CICLE_v10011905mg [Citrus clementina]	MES11	-5.41628	down	1.06904e-16	6.6778e-15	yes
TRINITY_DN53268_c0_g1	GO:0005575(cellular_component);GO:0009228(thiamine biosynthetic process);GO:0009229(thiamine diphosphate biosynthetic process);GO:0050334(thiaminase activity)	K20896	probable bifunctional TENA-E protein [Coffea eugenioides]	TENA_E	-2.83953	down	1.13021e-16	7.04845e-15	yes
TRINITY_DN52759_c0_g2	GO:0004674(protein serine/threonine kinase activity);GO:0005886(plasma membrane);GO:0006468(protein phosphorylation);GO:0006952(defense response);GO:0009506(plasmodesma)	NA	unnamed protein product, partial [Vitis vinifera]	CRK10	-4.07481	down	1.1772e-16	7.32965e-15	yes
TRINITY_DN56078_c5_g1	-	-	-	-	-5.14412	down	1.32763e-16	8.25293e-15	yes
TRINITY_DN45859_c2_g2	-	-	-	-	3.51046	up	1.32977e-16	8.25293e-15	yes
TRINITY_DN51367_c0_g1	GO:0005737(cytoplasm);GO:0006952(defense response)	NA	TMV resistance protein N-like isoform X1 [Hevea brasiliensis]	TAO1	5.65047	up	1.38114e-16	8.55797e-15	yes
TRINITY_DN55211_c0_g1	-	-	-	-	-5.15037	down	1.38371e-16	8.56014e-15	yes
TRINITY_DN57840_c3_g2	GO:0006952(defense response);GO:0007165(signal transduction);GO:0043531(ADP binding)	NA	TMV resistance protein like [Actinidia chinensis var. chinensis]	WRKY16	3.04992	up	1.38959e-16	8.5827e-15	yes
TRINITY_DN50261_c0_g1	-	-	-	-	-2.65156	down	1.40993e-16	8.69441e-15	yes
TRINITY_DN55050_c4_g1	GO:0016787(hydrolase activity)	-	PREDICTED: probable esterase KAI2 [Solanum tuberosum]	D14L	-2.5164	down	1.45914e-16	8.97499e-15	yes
TRINITY_DN54292_c7_g1	-	-	-	-	5.40866	up	1.46009e-16	8.97499e-15	yes
TRINITY_DN42210_c1_g1	GO:0000148(1,3-beta-D-glucan synthase complex);GO:0003843(1,3-beta-D-glucan synthase activity);GO:0005886(plasma membrane)	NA	Callose synthase [Actinidia chinensis var. chinensis]	CALS1	6.86537	up	1.53557e-16	9.42397e-15	yes
TRINITY_DN53498_c0_g1	-	-	-	-	-6.53029	down	1.56205e-16	9.57122e-15	yes
TRINITY_DN45414_c0_g1	GO:0004252(serine-type endopeptidase activity);GO:0016485(protein processing)	-	RHOMBOID-like protein 1 [Ananas comosus]	RBL5	-8.53685	down	1.64162e-16	1.00428e-14	yes
TRINITY_DN40245_c4_g2	GO:0009813(flavonoid biosynthetic process);GO:0043231(intracellular membrane-bounded organelle);GO:0052696(flavonoid glucuronidation);GO:0080043(quercetin 3-O-glucosyltransferase activity);GO:0080044(quercetin 7-O-glucosyltransferase activity)	K13227	UDP-glucose iridoid glucosyltransferase-like [Hevea brasiliensis]	UGT76A2	-3.44723	down	1.6616e-16	1.01489e-14	yes
TRINITY_DN4653_c0_g1	GO:0001525(angiogenesis);GO:0002237(response to molecule of bacterial origin);GO:0005153(interleukin-8 receptor binding);GO:0005515(protein binding);GO:0005576(extracellular region);GO:0005615(extracellular space);GO:0005622(intracellular);GO:0006928(movement of cell or subcellular component);GO:0006935(chemotaxis);GO:0006954(inflammatory response);GO:0006955(immune response);GO:0007050(cell cycl…	-	-	CXCL8	9.07329	up	1.69536e-16	1.03387e-14	yes
TRINITY_DN45385_c0_g2	-	-	-	-	-5.47784	down	1.71041e-16	1.04141e-14	yes
TRINITY_DN44333_c2_g5	GO:0005515(protein binding);GO:0005634(nucleus);GO:0005635(nuclear envelope);GO:0005737(cytoplasm);GO:0005794(Golgi apparatus);GO:0005829(cytosol);GO:0005886(plasma membrane);GO:0009506(plasmodesma);GO:0009507(chloroplast);GO:0009570(chloroplast stroma);GO:0019904(protein domain specific binding);GO:0045309(protein phosphorylated amino acid binding)	NA	14-3-3-like protein GF14 omega [Zea mays]	GRF5	3.87251	up	2.11906e-16	1.28818e-14	yes
TRINITY_DN45910_c1_g2	-	-	-	-	-6.08698	down	2.14051e-16	1.29917e-14	yes
TRINITY_DN46171_c1_g4	GO:0000271(polysaccharide biosynthetic process);GO:0005794(Golgi apparatus);GO:0016757(transferase activity, transferring glycosyl groups)	NA	Glycosyl transferase [Macleaya cordata]	GATL7	-4.33975	down	2.18782e-16	1.3258e-14	yes
TRINITY_DN53111_c0_g3	GO:0004017(adenylate kinase activity);GO:0005524(ATP binding);GO:0005739(mitochondrion);GO:0046939(nucleotide phosphorylation)	K00939	P-loop containing nucleoside triphosphate hydrolases superfamily protein [Artemisia annua]	Os08g0118900	-2.02485	down	2.30978e-16	1.39751e-14	yes
TRINITY_DN52173_c2_g1	-	-	-	-	4.82564	up	2.3427e-16	1.41521e-14	yes
TRINITY_DN44460_c1_g2	GO:0005737(cytoplasm);GO:0006952(defense response);GO:0007165(signal transduction);GO:0016021(integral component of membrane);GO:0043531(ADP binding)	NA	PREDICTED: TMV resistance protein N-like [Pyrus x bretschneideri]	-	-6.75484	down	2.39571e-16	1.44496e-14	yes
TRINITY_DN46175_c0_g1	GO:0004674(protein serine/threonine kinase activity);GO:0005886(plasma membrane);GO:0007166(cell surface receptor signaling pathway)	NA	PREDICTED: LEAF RUST 10 DISEASE-RESISTANCE LOCUS RECEPTOR-LIKE PROTEIN KINASE-like 1.2 isoform X1 [Vitis vinifera]	LRK10L-1.2	3.59396	up	2.40499e-16	1.44829e-14	yes
TRINITY_DN46030_c0_g3	-	-	-	-	-4.00785	down	2.50475e-16	1.50601e-14	yes
TRINITY_DN47749_c2_g1	GO:0031525(menthol biosynthetic process);GO:0042214(terpene metabolic process);GO:0052581((-)-isopiperitenone reductase activity);GO:0070402(NADPH binding)	K15095	salutaridine reductase-like [Quercus suber]	SDR1	-2.41945	down	2.61456e-16	1.56959e-14	yes
TRINITY_DN47948_c0_g1	GO:0005575(cellular_component);GO:0008150(biological_process);GO:0016811(hydrolase activity, acting on carbon-nitrogen (but not peptide) bonds, in linear amides)	NA	hypothetical protein CDL12_02693 [Handroanthus impetiginosus]	At2g41760	1.8334	up	2.86426e-16	1.71682e-14	yes
TRINITY_DN47576_c3_g1	-	-	-	-	3.83795	up	3.0091e-16	1.80083e-14	yes
TRINITY_DN45538_c0_g1	-	-	-	-	-3.47097	down	3.0629e-16	1.82811e-14	yes
TRINITY_DN49544_c1_g1	GO:0043161(proteasome-mediated ubiquitin-dependent protein catabolic process);GO:0061630(ubiquitin protein ligase activity)	NA	RING-H2 finger protein ATL39-like [Coffea arabica]	ATL5	5.49338	up	3.06417e-16	1.82811e-14	yes
TRINITY_DN41076_c1_g6	GO:0004252(serine-type endopeptidase activity);GO:0006508(proteolysis);GO:0016021(integral component of membrane)	-	RHOMBOID-like protein 5 isoform X3 [Phalaenopsis equestris]	RBL5	9.05822	up	3.10489e-16	1.84954e-14	yes
TRINITY_DN43972_c1_g1	GO:0005802(trans-Golgi network);GO:0005886(plasma membrane)	-	Phosphate transporter like [Actinidia chinensis var. chinensis]	PHO1-H9	3.42638	up	3.21262e-16	1.91077e-14	yes
TRINITY_DN57223_c2_g3	GO:0006952(defense response)	NA	PREDICTED: TMV resistance protein N-like [Prunus mume]	RLM1B	3.61683	up	3.3631e-16	1.99718e-14	yes
TRINITY_DN55052_c2_g2	-	-	-	-	-2.55747	down	4.07081e-16	2.41374e-14	yes
TRINITY_DN40997_c2_g2	-	-	hypothetical protein AXF42_Ash018347 [Apostasia shenzhenica]	-	4.48441	up	4.38242e-16	2.59452e-14	yes
TRINITY_DN56179_c1_g1	GO:0051213(dioxygenase activity)	K13229	1-aminocyclopropane-1-carboxylate oxidase homolog 1-like isoform X1 [Hevea brasiliensis]	ACO3	-2.05142	down	4.46475e-16	2.6392e-14	yes
TRINITY_DN47984_c3_g1	GO:0046577(long-chain-alcohol oxidase activity)	NA	uncharacterized protein LOC112517788 [Cynara cardunculus var. scolymus]	FAO1	2.78416	up	4.59178e-16	2.71013e-14	yes
TRINITY_DN49930_c2_g6	GO:0005515(protein binding);GO:0005516(calmodulin binding);GO:0005634(nucleus);GO:0006457(protein folding);GO:0006914(autophagy);GO:0009408(response to heat);GO:0009409(response to cold);GO:0009506(plasmodesma);GO:0009644(response to high light intensity);GO:0009817(defense response to fungus, incompatible interaction);GO:0010228(vegetative to reproductive phase transition of meristem);GO:0010508…	-	BAG domain-containing protein [Cephalotus follicularis]	BAG6	4.64016	up	4.66656e-16	2.75006e-14	yes
TRINITY_DN55295_c2_g1	-	-	-	-	-4.72593	down	4.82005e-16	2.83617e-14	yes
TRINITY_DN57993_c11_g2	-	K00234	uncharacterized protein LOC112002154 [Quercus suber]	-	-5.36636	down	4.82869e-16	2.83693e-14	yes
TRINITY_DN53485_c2_g2	GO:0005634(nucleus);GO:0006355(regulation of transcription, DNA-templated);GO:0009640(photomorphogenesis)	-	B-box zinc finger protein [Actinidia chinensis var. chinensis]	-	-3.93149	down	4.87482e-16	2.85967e-14	yes
TRINITY_DN44557_c0_g2	GO:0016020(membrane);GO:0016709(oxidoreductase activity, acting on paired donors, with incorporation or reduction of molecular oxygen, NAD(P)H as one donor, and incorporation of one atom of oxygen);GO:0044550(secondary metabolite biosynthetic process)	NA	PREDICTED: premnaspirodiene oxygenase-like [Daucus carota subsp. sativus]	CYP71D10	3.90175	up	4.88791e-16	2.86299e-14	yes
TRINITY_DN47390_c0_g4	-	-	-	-	-3.73344	down	4.92843e-16	2.88235e-14	yes
TRINITY_DN48257_c1_g1	-	-	PREDICTED: receptor-like protein 12 [Capsicum annuum]	-	-6.62761	down	5.3589e-16	3.12935e-14	yes
TRINITY_DN57925_c2_g2	-	-	-	-	-4.71189	down	5.52381e-16	3.22077e-14	yes
TRINITY_DN57910_c0_g1	-	-	-	-	3.62305	up	5.62401e-16	3.27424e-14	yes
TRINITY_DN52697_c2_g2	GO:0004004(ATP-dependent RNA helicase activity);GO:0005681(spliceosomal complex);GO:0005737(cytoplasm);GO:0006396(RNA processing)	K12818	probable pre-mRNA-splicing factor ATP-dependent RNA helicase DEAH4 [Quercus suber]	At1g27900	-1.98525	down	5.80566e-16	3.3749e-14	yes
TRINITY_DN40871_c0_g1	GO:0004672(protein kinase activity);GO:0004674(protein serine/threonine kinase activity);GO:0005524(ATP binding);GO:0005886(plasma membrane);GO:0006468(protein phosphorylation);GO:0007169(transmembrane receptor protein tyrosine kinase signaling pathway);GO:0016021(integral component of membrane);GO:0016301(kinase activity)	NA	hypothetical protein AQUCO_01600415v1 [Aquilegia coerulea]	At5g58300	2.95644	up	5.93505e-16	3.44492e-14	yes
TRINITY_DN57091_c3_g1	-	-	-	-	-5.81448	down	6.15122e-16	3.56503e-14	yes
TRINITY_DN43159_c1_g1	-	-	-	-	-4.89683	down	6.21607e-16	3.59388e-14	yes
TRINITY_DN47487_c2_g2	-	-	-	-	3.68133	up	6.21966e-16	3.59388e-14	yes
TRINITY_DN54848_c1_g5	-	-	-	-	5.66199	up	6.37211e-16	3.67646e-14	yes
TRINITY_DN54589_c2_g4	-	-	-	-	8.10148	up	6.39718e-16	3.68541e-14	yes
TRINITY_DN44565_c3_g1	-	-	unnamed protein product [Coffea canephora]	-	-2.92842	down	7.16514e-16	4.12167e-14	yes
TRINITY_DN56541_c2_g1	GO:0004029(aldehyde dehydrogenase (NAD) activity);GO:0004491(methylmalonate-semialdehyde dehydrogenase (acylating) activity);GO:0018478(malonate-semialdehyde dehydrogenase (acetylating) activity)	K11423	PKS-NRPS hybrid synthetase CHGG_01239-like [Citrus clementina]	-	2.73423	up	7.39452e-16	4.24727e-14	yes
TRINITY_DN43609_c3_g2	-	K13457	probable disease resistance protein RF45 [Sesamum indicum]	-	-5.69206	down	7.44483e-16	4.26981e-14	yes
TRINITY_DN41887_c1_g3	-	-	-	-	5.04272	up	7.58174e-16	4.34187e-14	yes
TRINITY_DN55338_c0_g2	-	-	-	-	-5.79082	down	7.82579e-16	4.47498e-14	yes
TRINITY_DN57206_c0_g4	-	-	-	-	-6.34188	down	8.42679e-16	4.81151e-14	yes
TRINITY_DN57806_c1_g1	GO:0004176(ATP-dependent peptidase activity);GO:0005739(mitochondrion);GO:0006508(proteolysis);GO:0008237(metallopeptidase activity)	K12598	putative RNA-directed DNA polymerase [Rosa chinensis]	-	3.12626	up	8.83706e-16	5.0383e-14	yes
TRINITY_DN53295_c4_g1	GO:0004526(ribonuclease P activity);GO:0005655(nucleolar ribonuclease P complex);GO:0090502(RNA phosphodiester bond hydrolysis, endonucleolytic)	NA	Factor of DNA methylation like [Actinidia chinensis var. chinensis]	IDN2	2.67541	up	9.25946e-16	5.27133e-14	yes
TRINITY_DN57190_c2_g1	-	-	-	-	-2.51851	down	9.47334e-16	5.38513e-14	yes
TRINITY_DN50453_c0_g1	GO:0005634(nucleus);GO:0006355(regulation of transcription, DNA-templated);GO:0008270(zinc ion binding);GO:0009639(response to red or far red light)	NA	protein FAR1-RELATED SEQUENCE 5-like [Asparagus officinalis]	FRS10	5.26941	up	9.55907e-16	5.42586e-14	yes
TRINITY_DN45930_c0_g2	-	-	non-ltr retroelement reverse transcriptase [Rosa rugosa]	-	5.46389	up	9.75892e-16	5.52822e-14	yes
TRINITY_DN46431_c3_g1	-	-	-	-	-5.3988	down	9.76809e-16	5.52822e-14	yes
TRINITY_DN53047_c1_g2	-	-	-	-	-6.37671	down	9.78778e-16	5.53124e-14	yes
TRINITY_DN48759_c0_g3	-	-	-	-	5.61783	up	1.01314e-15	5.71702e-14	yes
TRINITY_DN42330_c4_g1	-	K14317	PREDICTED: nuclear pore complex protein NUP214 isoform X1 [Nicotiana tomentosiformis]	NUP214	2.06837	up	1.14601e-15	6.45736e-14	yes
TRINITY_DN55100_c0_g3	GO:0003674(molecular_function);GO:0005576(extracellular region);GO:0009739(response to gibberellin);GO:0009740(gibberellic acid mediated signaling pathway);GO:0009744(response to sucrose);GO:0009749(response to glucose);GO:0009750(response to fructose);GO:0080167(response to karrikin)	K03860	hypothetical protein CDL12_07241 [Handroanthus impetiginosus]	GAST1	-7.25727	down	1.15748e-15	6.51248e-14	yes
TRINITY_DN48959_c0_g1	GO:0004806(triglyceride lipase activity);GO:0005737(cytoplasm);GO:0006629(lipid metabolic process);GO:0008970(phosphatidylcholine 1-acylhydrolase activity);GO:0009507(chloroplast);GO:0009650(UV protection);GO:0016042(lipid catabolic process);GO:0071493(cellular response to UV-B)	K00145	PREDICTED: phospholipase A1-IIdelta isoform X1 [Solanum tuberosum]	At2g42690	-2.28851	down	1.20051e-15	6.74475e-14	yes
TRINITY_DN53732_c1_g1	-	-	-	-	-4.12251	down	1.23992e-15	6.956e-14	yes
TRINITY_DN56012_c0_g1	GO:0004672(protein kinase activity);GO:0004674(protein serine/threonine kinase activity);GO:0005515(protein binding);GO:0005524(ATP binding);GO:0005886(plasma membrane);GO:0006468(protein phosphorylation);GO:0007169(transmembrane receptor protein tyrosine kinase signaling pathway);GO:0009934(regulation of meristem structural organization);GO:0010075(regulation of meristem growth);GO:0010480(micro…	NA	PREDICTED: leucine-rich repeat receptor-like serine/threonine-protein kinase BAM3 [Solanum tuberosum]	BAM1	7.24018	up	1.32831e-15	7.44104e-14	yes
TRINITY_DN47494_c0_g5	-	-	PREDICTED: uncharacterized protein LOC108192651 [Daucus carota subsp. sativus]	-	-6.94134	down	1.33581e-15	7.4722e-14	yes
TRINITY_DN54224_c1_g2	-	-	-	-	-2.58358	down	1.36926e-15	7.6482e-14	yes
TRINITY_DN51976_c0_g3	GO:0005215(transporter activity);GO:0005886(plasma membrane);GO:0006807(nitrogen compound metabolic process);GO:0006857(oligopeptide transport);GO:0009506(plasmodesma);GO:0015031(protein transport);GO:0016020(membrane);GO:0016021(integral component of membrane);GO:0022857(transmembrane transporter activity);GO:0042937(tripeptide transmembrane transporter activity);GO:0042938(dipeptide transport);…	NA	PREDICTED: protein NRT1/ PTR FAMILY 8.1-like [Nicotiana attenuata]	NPF8.1	1.94394	up	1.38244e-15	7.71068e-14	yes
TRINITY_DN57601_c0_g2	-	-	-	-	-6.30812	down	1.53975e-15	8.57564e-14	yes
TRINITY_DN53916_c2_g2	-	-	-	-	-3.89231	down	1.57601e-15	8.76495e-14	yes
TRINITY_DN58586_c0_g1	-	-	-	-	-2.38444	down	1.58279e-15	8.78995e-14	yes
TRINITY_DN51272_c0_g8	-	NA	putative ribonuclease H-like domain, reverse transcriptase zinc-binding domain-containing protein [Rosa chinensis]	-	-7.582	down	1.6494e-15	9.14671e-14	yes
TRINITY_DN46238_c0_g1	-	-	protein NLP6 [Sesamum indicum]	-	3.86445	up	1.71042e-15	9.47142e-14	yes
TRINITY_DN53108_c1_g1	-	-	PREDICTED: uncharacterized protein LOC108199196 [Daucus carota subsp. sativus]	-	4.88539	up	1.77086e-15	9.79208e-14	yes
TRINITY_DN41662_c2_g6	GO:0000981(RNA polymerase II transcription factor activity, sequence-specific DNA binding);GO:0001135(transcription factor activity, RNA polymerase II transcription factor recruiting);GO:0003677(DNA binding);GO:0003700(DNA binding transcription factor activity);GO:0005515(protein binding);GO:0005634(nucleus);GO:0006351(transcription, DNA-templated);GO:0006355(regulation of transcription, DNA-temp…	NA	transcription repressor MYB6-like [Durio zibethinus]	C1	-3.72708	down	1.78911e-15	9.87882e-14	yes
TRINITY_DN38245_c0_g2	GO:0003677(DNA binding);GO:0003700(DNA binding transcription factor activity);GO:0005515(protein binding);GO:0005634(nucleus);GO:0006351(transcription, DNA-templated);GO:0006355(regulation of transcription, DNA-templated);GO:0007275(multicellular organism development);GO:0046983(protein dimerization activity)	NA	PREDICTED: transcription factor bHLH71-like [Nicotiana sylvestris]	BHLH71	-3.74853	down	1.80022e-15	9.92592e-14	yes
TRINITY_DN43191_c1_g1	-	-	hypothetical protein CR513_61092, partial [Mucuna pruriens]	-	2.88036	up	1.93059e-15	1.06295e-13	yes
TRINITY_DN44189_c1_g1	-	K08852	PREDICTED: TMV resistance protein N [Eucalyptus grandis]	-	-2.5581	down	2.00082e-15	1.10005e-13	yes
TRINITY_DN39356_c0_g2	-	-	-	-	-4.49995	down	2.0802e-15	1.14207e-13	yes
TRINITY_DN53172_c2_g2	GO:0004674(protein serine/threonine kinase activity);GO:0005886(plasma membrane);GO:0006468(protein phosphorylation);GO:0006952(defense response);GO:0009506(plasmodesma)	K01188	PREDICTED: uncharacterized protein LOC109159424 [Ipomoea nil]	At1g65750	4.83266	up	2.20696e-15	1.20993e-13	yes
TRINITY_DN56088_c0_g2	GO:0004674(protein serine/threonine kinase activity);GO:0005886(plasma membrane);GO:0006468(protein phosphorylation)	NA	G-type lectin S-receptor-like serine/threonine-protein kinase SD2-5 [Vitis vinifera]	B120	3.93967	up	2.21197e-15	1.21096e-13	yes
TRINITY_DN48339_c0_g2	-	-	-	-	-3.36259	down	2.26456e-15	1.23799e-13	yes
TRINITY_DN49688_c0_g4	-	-	-	-	4.08081	up	2.3343e-15	1.27431e-13	yes
TRINITY_DN56414_c1_g2	GO:0005737(cytoplasm);GO:0010345(suberin biosynthetic process);GO:0016740(transferase activity);GO:0016747(transferase activity, transferring acyl groups other than amino-acyl groups);GO:0050734(hydroxycinnamoyltransferase activity);GO:0052325(cell wall pectin biosynthetic process);GO:0102406(omega-hydroxypalmitate O-sinapoyl transferase activity)	K15400	omega-hydroxypalmitate O-feruloyl transferase-like [Coffea eugenioides]	HHT1	-4.56855	down	2.43185e-15	1.32482e-13	yes
TRINITY_DN40150_c1_g3	GO:0005618(cell wall);GO:0033609(oxalate metabolic process);GO:0046564(oxalate decarboxylase activity)	-	Germin-like protein [Actinidia chinensis var. chinensis]	Os09g0568600	2.78538	up	2.43371e-15	1.32482e-13	yes
TRINITY_DN56653_c1_g2	GO:0004022(alcohol dehydrogenase (NAD) activity);GO:0005829(cytosol);GO:0006561(proline biosynthetic process);GO:0009408(response to heat);GO:0009414(response to water deprivation);GO:0009688(abscisic acid biosynthetic process);GO:0009750(response to fructose);GO:0010115(regulation of abscisic acid biosynthetic process);GO:0010182(sugar mediated signaling pathway);GO:0010301(xanthoxin dehydrogena…	K09841	PREDICTED: secoisolariciresinol dehydrogenase-like [Vitis vinifera]	-	2.15996	up	2.4729e-15	1.34426e-13	yes
TRINITY_DN45207_c0_g1	-	-	PREDICTED: probable disease resistance protein At4g27220 [Eucalyptus grandis]	-	3.17417	up	2.4893e-15	1.35127e-13	yes
TRINITY_DN52567_c3_g2	-	-	hypothetical protein BHE74_00051837, partial [Ensete ventricosum]	-	5.06737	up	2.50602e-15	1.35843e-13	yes
TRINITY_DN54467_c0_g1	-	-	-	-	4.80655	up	2.53639e-15	1.37296e-13	yes
TRINITY_DN57741_c0_g3	GO:0004674(protein serine/threonine kinase activity);GO:0005524(ATP binding);GO:0005886(plasma membrane);GO:0006468(protein phosphorylation);GO:0007169(transmembrane receptor protein tyrosine kinase signaling pathway);GO:0016021(integral component of membrane);GO:0016301(kinase activity);GO:0016310(phosphorylation)	NA	putative receptor-like protein kinase At3g47110 [Hevea brasiliensis]	At3g47110	-3.22061	down	2.70566e-15	1.46253e-13	yes
TRINITY_DN57378_c0_g2	-	-	hypothetical protein VITISV_000598 [Vitis vinifera]	-	4.76909	up	2.75531e-15	1.48729e-13	yes
TRINITY_DN50676_c4_g1	-	-	uncharacterized protein LOC107025773 [Solanum pennellii]	-	4.7151	up	2.80412e-15	1.51152e-13	yes
TRINITY_DN56876_c2_g1	-	-	-	-	3.68845	up	2.97537e-15	1.60159e-13	yes
TRINITY_DN49853_c1_g5	-	-	-	-	-4.9202	down	3.09127e-15	1.66166e-13	yes
TRINITY_DN48188_c2_g3	GO:0000062(fatty-acyl-CoA binding);GO:0001666(response to hypoxia);GO:0005737(cytoplasm);GO:0005829(cytosol);GO:0006869(lipid transport);GO:0008289(lipid binding);GO:0009416(response to light stimulus)	NA	hypothetical protein AQUCO_01700221v1 [Aquilegia coerulea]	ACBP4	4.66806	up	3.22919e-15	1.73338e-13	yes
TRINITY_DN57943_c2_g1	-	-	TMV resistance protein N-like [Durio zibethinus]	-	3.87733	up	3.26804e-15	1.75179e-13	yes
TRINITY_DN51960_c2_g4	-	-	-	-	-7.31526	down	3.3469e-15	1.79157e-13	yes
TRINITY_DN50308_c0_g1	GO:0002679(respiratory burst involved in defense response);GO:0004842(ubiquitin-protein transferase activity);GO:0005737(cytoplasm);GO:0005829(cytosol);GO:0006952(defense response);GO:0009414(response to water deprivation);GO:0010200(response to chitin);GO:0016567(protein ubiquitination);GO:0051865(protein autoubiquitination)	NA	E3 ubiquitin-protein like [Actinidia chinensis var. chinensis]	PUB23	4.58396	up	3.37518e-15	1.8042e-13	yes
TRINITY_DN49654_c3_g3	-	-	-	-	-3.52709	down	3.39035e-15	1.8098e-13	yes
TRINITY_DN58742_c0_g1	GO:0009813(flavonoid biosynthetic process);GO:0043231(intracellular membrane-bounded organelle);GO:0052696(flavonoid glucuronidation);GO:0080043(quercetin 3-O-glucosyltransferase activity);GO:0080044(quercetin 7-O-glucosyltransferase activity)	NA	UDP-glycosyltransferase 89B1-like [Cynara cardunculus var. scolymus]	UGT89B2	5.45134	up	3.423e-15	1.8247e-13	yes
TRINITY_DN53283_c0_g1	GO:0005524(ATP binding);GO:0005886(plasma membrane);GO:0006952(defense response);GO:0043531(ADP binding)	K13457	probable disease resistance RPP8-like protein 2 [Phoenix dactylifera]	RPP8L3	-3.28535	down	3.4392e-15	1.8308e-13	yes
TRINITY_DN47548_c1_g1	GO:0000981(RNA polymerase II transcription factor activity, sequence-specific DNA binding);GO:0003677(DNA binding);GO:0005654(nucleoplasm);GO:0005737(cytoplasm)	-	uncharacterized protein LOC110770982 [Prunus avium]	-	-3.38321	down	3.4596e-15	1.83912e-13	yes
TRINITY_DN46274_c1_g1	-	-	-	-	-4.2863	down	3.46581e-15	1.83989e-13	yes
TRINITY_DN54182_c4_g1	GO:0000981(RNA polymerase II transcription factor activity, sequence-specific DNA binding);GO:0003677(DNA binding);GO:0005654(nucleoplasm);GO:0005737(cytoplasm)	K13126	zinc finger MYM-type protein 1-like [Quercus suber]	-	-4.8382	down	3.76996e-15	1.9986e-13	yes
TRINITY_DN45881_c4_g3	GO:0003676(nucleic acid binding);GO:0003964(RNA-directed DNA polymerase activity);GO:0005739(mitochondrion);GO:0008150(biological_process)	-	uncharacterized protein LOC105628273 isoform X1 [Jatropha curcas]	-	4.52471	up	3.77594e-15	1.99902e-13	yes
TRINITY_DN55295_c2_g6	-	-	-	-	4.53751	up	4.09839e-15	2.16675e-13	yes
TRINITY_DN53199_c0_g1	-	-	-	-	5.65849	up	4.19356e-15	2.21403e-13	yes
TRINITY_DN50694_c0_g1	-	-	-	-	4.66132	up	4.53244e-15	2.38967e-13	yes
TRINITY_DN54532_c2_g4	GO:0003674(molecular_function);GO:0008150(biological_process)	-	probable ran guanine nucleotide release factor isoform X2 [Olea europaea var. sylvestris]	-	-6.53983	down	4.60736e-15	2.42585e-13	yes
TRINITY_DN45441_c2_g1	-	-	-	-	-6.74373	down	4.62108e-15	2.42975e-13	yes
TRINITY_DN47099_c0_g2	GO:0005515(protein binding);GO:0005524(ATP binding);GO:0005576(extracellular region);GO:0006952(defense response);GO:0043531(ADP binding)	NA	Disease resistance RPP13-like protein [Actinidia chinensis var. chinensis]	RGA4	-6.40974	down	4.69246e-15	2.46393e-13	yes
TRINITY_DN43650_c0_g1	GO:0004674(protein serine/threonine kinase activity);GO:0005634(nucleus);GO:0005737(cytoplasm);GO:0006468(protein phosphorylation);GO:0035556(intracellular signal transduction)	NA	PREDICTED: SNF1-related protein kinase catalytic subunit alpha KIN10-like [Daucus carota subsp. sativus]	KIN10	2.78474	up	4.71497e-15	2.47238e-13	yes
TRINITY_DN46238_c0_g2	-	-	-	-	3.99466	up	4.88299e-15	2.557e-13	yes
TRINITY_DN45311_c1_g2	GO:0000786(nucleosome);GO:0003677(DNA binding);GO:0004722(protein serine/threonine phosphatase activity);GO:0005634(nucleus);GO:0005886(plasma membrane);GO:0006470(protein dephosphorylation);GO:0046872(metal ion binding);GO:0046982(protein heterodimerization activity);GO:0048366(leaf development)	NA	probable protein phosphatase 2C 4 [Coffea arabica]	PLL5	2.12666	up	5.15375e-15	2.69513e-13	yes
TRINITY_DN55976_c1_g1	GO:0003674(molecular_function);GO:0005634(nucleus);GO:0005886(plasma membrane);GO:0010167(response to nitrate)	K13456	PREDICTED: RPM1-interacting protein 4 [Daucus carota subsp. sativus]	-	-2.15249	down	5.24502e-15	2.73914e-13	yes
TRINITY_DN57373_c3_g1	-	-	-	-	-3.83909	down	5.31578e-15	2.77233e-13	yes
TRINITY_DN47197_c1_g1	GO:0005749(mitochondrial respiratory chain complex II, succinate dehydrogenase complex (ubiquinone));GO:0006121(mitochondrial electron transport, succinate to ubiquinone)	K00236	succinate dehydrogenase subunit 3 [Vitis vinifera]	SDH3	2.84283	up	5.42532e-15	2.82564e-13	yes
TRINITY_DN47468_c1_g1	GO:0003924(GTPase activity);GO:0042254(ribosome biogenesis)	NA	PREDICTED: DAR GTPase 3, chloroplastic [Daucus carota subsp. sativus]	DGP3	-2.0955	down	5.55924e-15	2.89148e-13	yes
TRINITY_DN56289_c1_g1	-	-	-	-	2.67446	up	5.58692e-15	2.90196e-13	yes
TRINITY_DN56222_c0_g6	GO:0005886(plasma membrane);GO:0006857(oligopeptide transport);GO:0016020(membrane);GO:0016021(integral component of membrane);GO:0022857(transmembrane transporter activity);GO:0055085(transmembrane transport)	NA	Protein NRT1/ PTR family 5.7 [Vitis vinifera]	NPF5.4	-3.05937	down	5.81068e-15	3.01412e-13	yes
TRINITY_DN49557_c1_g3	-	-	-	-	-4.44275	down	6.36139e-15	3.29536e-13	yes
TRINITY_DN41933_c1_g3	-	-	-	-	-3.87776	down	6.5003e-15	3.36279e-13	yes
TRINITY_DN40147_c2_g1	GO:0030587(sorocarp development)	NA	PREDICTED: uncharacterized protein LOC109147777 [Ipomoea nil]	-	2.94354	up	7.00494e-15	3.619e-13	yes
TRINITY_DN49482_c2_g3	-	-	-	-	-3.98853	down	7.22612e-15	3.72827e-13	yes
TRINITY_DN54650_c7_g1	GO:0005886(plasma membrane);GO:0016021(integral component of membrane);GO:0042626(ATPase activity, coupled to transmembrane movement of substances)	-	ABC transporter-like [Macleaya cordata]	ABCG31	-5.09115	down	7.3755e-15	3.80025e-13	yes
TRINITY_DN53627_c0_g1	GO:0003674(molecular_function);GO:0005886(plasma membrane);GO:0008150(biological_process)	NA	UPF0481 protein At3g47200-like [Abrus precatorius]	At3g47200	-4.99407	down	7.59623e-15	3.90876e-13	yes
TRINITY_DN49489_c1_g6	GO:0005515(protein binding)	K08852	TMV resistance protein N-like [Momordica charantia]	-	4.41318	up	7.99582e-15	4.10889e-13	yes
TRINITY_DN54800_c0_g1	GO:0000795(synaptonemal complex);GO:0007131(reciprocal meiotic recombination)	NA	Synaptonemal complex protein 2 [Vitis vinifera]	-	3.5329	up	8.36904e-15	4.29496e-13	yes
TRINITY_DN54266_c2_g4	-	-	-	-	6.06678	up	8.44939e-15	4.33042e-13	yes
TRINITY_DN45903_c2_g1	GO:0000380(alternative mRNA splicing, via spliceosome);GO:0003690(double-stranded DNA binding);GO:0003697(single-stranded DNA binding);GO:0003723(RNA binding);GO:0003729(mRNA binding);GO:0005515(protein binding);GO:0005634(nucleus);GO:0005737(cytoplasm);GO:0005739(mitochondrion);GO:0005777(peroxisome);GO:0005829(cytosol);GO:0006406(mRNA export from nucleus);GO:0006970(response to osmotic stress);…	NA	glycine-rich RNA-binding protein 2-like isoform X2 [Cynara cardunculus var. scolymus]	-	-2.67102	down	8.56428e-15	4.38348e-13	yes
TRINITY_DN49058_c4_g1	-	-	-	-	3.81327	up	9.02907e-15	4.61524e-13	yes
TRINITY_DN45355_c1_g2	-	-	-	-	-4.54502	down	9.20433e-15	4.6986e-13	yes
TRINITY_DN54990_c3_g1	-	-	-	-	-5.06474	down	9.35691e-15	4.77017e-13	yes
TRINITY_DN55148_c0_g1	-	-	-	-	-4.12666	down	9.66414e-15	4.92029e-13	yes
TRINITY_DN57428_c1_g1	-	-	-	-	-3.31967	down	9.80791e-15	4.9869e-13	yes
TRINITY_DN57914_c0_g1	-	-	-	-	4.88398	up	9.92524e-15	5.0399e-13	yes
TRINITY_DN48067_c0_g1	GO:0003674(molecular_function);GO:0008150(biological_process);GO:0009507(chloroplast)	K07456	uncharacterized protein LOC111987439 [Quercus suber]	MIMI_L728	3.33611	up	1.00783e-14	5.10841e-13	yes
TRINITY_DN54354_c1_g1	-	-	-	-	-6.3706	down	1.00867e-14	5.10841e-13	yes
TRINITY_DN47260_c2_g1	GO:0000977(RNA polymerase II regulatory region sequence-specific DNA binding);GO:0003700(DNA binding transcription factor activity);GO:0005515(protein binding);GO:0005634(nucleus);GO:0006351(transcription, DNA-templated);GO:0006355(regulation of transcription, DNA-templated);GO:0008134(transcription factor binding);GO:0009908(flower development);GO:0010440(stomatal lineage progression);GO:0042803…	NA	hypothetical protein GOBAR_DD13592 [Gossypium barbadense]	AGL16	-2.30406	down	1.02566e-14	5.18767e-13	yes
TRINITY_DN55335_c0_g1	GO:0004674(protein serine/threonine kinase activity);GO:0004675(transmembrane receptor protein serine/threonine kinase activity);GO:0005515(protein binding);GO:0005524(ATP binding);GO:0005768(endosome);GO:0005886(plasma membrane);GO:0006468(protein phosphorylation);GO:0006898(receptor-mediated endocytosis);GO:0007169(transmembrane receptor protein tyrosine kinase signaling pathway);GO:0010008(end…	K13420	LRR receptor-like serine/threonine-protein kinase FLS2 [Prunus avium]	FLS2	3.09186	up	1.0347e-14	5.22654e-13	yes
TRINITY_DN57665_c1_g2	GO:0000795(synaptonemal complex);GO:0007131(reciprocal meiotic recombination)	-	synaptonemal complex protein 1 [Glycine max]	-	4.50142	up	1.10849e-14	5.59191e-13	yes
TRINITY_DN44341_c0_g1	GO:0004674(protein serine/threonine kinase activity);GO:0005886(plasma membrane);GO:0007166(cell surface receptor signaling pathway)	NA	wall-associated receptor kinase 2 [Sesamum indicum]	WAK1	3.86924	up	1.1224e-14	5.65471e-13	yes
TRINITY_DN50237_c3_g2	GO:0008422(beta-glucosidase activity);GO:0009651(response to salt stress);GO:0009725(response to hormone);GO:0019762(glucosinolate catabolic process)	K01188	Beta-glucosidase 12 [Triticum urartu]	BGLU10	-4.81892	down	1.20918e-14	6.08392e-13	yes
TRINITY_DN55552_c0_g5	-	-	-	-	9.37216	up	1.22007e-14	6.13073e-13	yes
TRINITY_DN55977_c2_g2	-	-	-	-	7.42127	up	1.24649e-14	6.25533e-13	yes
TRINITY_DN40943_c2_g3	-	-	PREDICTED: disease resistance-like protein CSA1 [Solanum tuberosum]	-	4.83249	up	1.25985e-14	6.31418e-13	yes
TRINITY_DN51448_c6_g1	GO:0004842(ubiquitin-protein transferase activity);GO:0005515(protein binding);GO:0005634(nucleus);GO:0005730(nucleolus);GO:0005737(cytoplasm);GO:0006511(ubiquitin-dependent protein catabolic process);GO:0016567(protein ubiquitination);GO:0019005(SCF ubiquitin ligase complex)	K03094	SKP1-like protein 1B [Lactuca sativa]	ASK4	-3.86091	down	1.26579e-14	6.33567e-13	yes
TRINITY_DN55920_c0_g1	GO:0005737(cytoplasm);GO:0006952(defense response);GO:0007165(signal transduction);GO:0016021(integral component of membrane);GO:0043531(ADP binding)	K16225	TMV resistance protein like [Actinidia chinensis var. chinensis]	RRS1	-5.90829	down	1.28235e-14	6.41027e-13	yes
TRINITY_DN52317_c0_g1	GO:0003674(molecular_function);GO:0005634(nucleus);GO:0008150(biological_process)	-	PREDICTED: F-box protein At1g30790 [Beta vulgaris subsp. vulgaris]	At1g47790	3.31757	up	1.30232e-14	6.50165e-13	yes
TRINITY_DN51584_c0_g4	-	-	-	-	7.19514	up	1.36737e-14	6.81756e-13	yes
TRINITY_DN46236_c2_g1	GO:0003677(DNA binding);GO:0005634(nucleus);GO:0005694(chromosome);GO:0005737(cytoplasm);GO:0006260(DNA replication);GO:0006284(base-excision repair);GO:0006302(double-strand break repair);GO:0006310(DNA recombination);GO:0009378(four-way junction helicase activity);GO:0032508(DNA duplex unwinding);GO:0043140(ATP-dependent 3'-5' DNA helicase activity)	-	F-box protein SKIP23-like [Quercus suber]	-	-2.19818	down	1.38215e-14	6.87532e-13	yes
TRINITY_DN42284_c5_g1	GO:0005739(mitochondrion);GO:0005789(endoplasmic reticulum membrane);GO:0006696(ergosterol biosynthetic process);GO:0016021(integral component of membrane);GO:0030674(protein binding, bridging)	-	PREDICTED: ergosterol biosynthetic protein 28 isoform X1 [Fragaria vesca subsp. vesca]	At1g10030	-2.03965	down	1.38252e-14	6.87532e-13	yes
TRINITY_DN56517_c0_g1	-	-	-	-	-3.35752	down	1.44445e-14	7.17404e-13	yes
TRINITY_DN56812_c2_g1	GO:0005515(protein binding);GO:0005634(nucleus);GO:0005737(cytoplasm);GO:0006457(protein folding)	NA	PREDICTED: uncharacterized protein LOC108985063 isoform X1 [Juglans regia]	dnaJ	-1.67315	down	1.48856e-14	7.38362e-13	yes
TRINITY_DN52289_c2_g2	GO:0005385(zinc ion transmembrane transporter activity);GO:0005886(plasma membrane);GO:0071577(zinc II ion transmembrane transport)	NA	PREDICTED: zinc transporter 8-like [Prunus mume]	ZIP3	2.96848	up	1.50589e-14	7.45995e-13	yes
TRINITY_DN49864_c3_g1	GO:0004497(monooxygenase activity);GO:0044550(secondary metabolite biosynthetic process)	K09838	unnamed protein product, partial [Vitis vinifera]	pqsH	-2.56575	down	1.55202e-14	7.67861e-13	yes
TRINITY_DN50845_c0_g1	-	-	-	-	-3.02743	down	1.58648e-14	7.83906e-13	yes
TRINITY_DN55056_c2_g4	-	-	-	-	-4.02689	down	1.60766e-14	7.93352e-13	yes
TRINITY_DN4139_c0_g1	GO:0004860(protein kinase inhibitor activity);GO:0005634(nucleus);GO:0007049(cell cycle);GO:0045839(negative regulation of mitotic nuclear division)	-	cyclin-dependent protein kinase inhibitor SMR10-like [Manihot esculenta]	SMR14	-3.6185	down	1.63322e-14	8.04937e-13	yes
TRINITY_DN52607_c1_g1	GO:0000977(RNA polymerase II regulatory region sequence-specific DNA binding);GO:0003700(DNA binding transcription factor activity);GO:0005634(nucleus);GO:0006357(regulation of transcription by RNA polymerase II)	NA	transposase [[Saintpaulia] hybrid cultivar]	-	2.67711	up	1.85279e-14	9.11545e-13	yes
TRINITY_DN54657_c0_g2	-	-	-	-	4.7643	up	1.85426e-14	9.11545e-13	yes
TRINITY_DN44381_c0_g3	-	K00472	PREDICTED: probable prolyl 4-hydroxylase 9 [Ipomoea nil]	-	-4.72684	down	1.87194e-14	9.19062e-13	yes
TRINITY_DN35659_c0_g1	GO:0005515(protein binding);GO:0005739(mitochondrion);GO:0005741(mitochondrial outer membrane);GO:0006584(catecholamine metabolic process);GO:0008131(primary amine oxidase activity);GO:0016020(membrane);GO:0016021(integral component of membrane);GO:0016491(oxidoreductase activity);GO:0042135(neurotransmitter catabolic process);GO:0042420(dopamine catabolic process);GO:0042428(serotonin metabolic …	K00274	hypothetical protein VOLCADRAFT_60905 [Volvox carteri f. nagariensis]	Maoa	5.3123	up	1.89011e-14	9.26804e-13	yes
TRINITY_DN43161_c2_g1	GO:0004842(ubiquitin-protein transferase activity);GO:0005737(cytoplasm);GO:0009966(regulation of signal transduction)	-	PREDICTED: MND1-interacting protein 1-like [Juglans regia]	-	-4.14399	down	1.9017e-14	9.31302e-13	yes
TRINITY_DN47685_c2_g1	GO:0000162(tryptophan biosynthetic process);GO:0004049(anthranilate synthase activity);GO:0005829(cytosol);GO:0005950(anthranilate synthase complex)	K01658	anthranilate synthase beta subunit 1, chloroplastic isoform X1 [Ricinus communis]	ASB2	-3.16151	down	1.91475e-14	9.365e-13	yes
TRINITY_DN55376_c1_g1	-	-	-	-	-4.62788	down	1.92931e-14	9.41356e-13	yes
TRINITY_DN56737_c1_g1	-	-	-	-	4.74666	up	1.92956e-14	9.41356e-13	yes
TRINITY_DN51857_c3_g7	-	-	-	-	-6.83621	down	1.93424e-14	9.42445e-13	yes
TRINITY_DN38876_c0_g1	GO:0000723(telomere maintenance);GO:0000783(nuclear telomere cap complex);GO:0000784(nuclear chromosome, telomeric region);GO:0003677(DNA binding);GO:0003684(damaged DNA binding);GO:0003690(double-stranded DNA binding);GO:0003691(double-stranded telomeric DNA binding);GO:0004003(ATP-dependent DNA helicase activity);GO:0005515(protein binding);GO:0005524(ATP binding);GO:0005576(extracellular regio…	K10885	ATP-dependent DNA helicase 2 subunit like [Actinidia chinensis var. chinensis]	XRCC5	7.34091	up	1.95884e-14	9.53226e-13	yes
TRINITY_DN57811_c1_g3	GO:0004842(ubiquitin-protein transferase activity);GO:0019005(SCF ubiquitin ligase complex);GO:0031146(SCF-dependent proteasomal ubiquitin-dependent protein catabolic process)	-	F-box protein [Actinidia chinensis var. chinensis]	-	-6.70507	down	1.97073e-14	9.57803e-13	yes
TRINITY_DN53501_c1_g2	GO:0003677(DNA binding);GO:0003700(DNA binding transcription factor activity);GO:0005515(protein binding);GO:0005634(nucleus);GO:0006351(transcription, DNA-templated);GO:0006355(regulation of transcription, DNA-templated);GO:0046983(protein dimerization activity)	NA	Transcription factor bHLH94 like [Actinidia chinensis var. chinensis]	BHLH94	-3.89081	down	2.00878e-14	9.75066e-13	yes
TRINITY_DN54264_c2_g1	GO:0003674(molecular_function);GO:0005634(nucleus);GO:0008150(biological_process)	-	PREDICTED: F-box/FBD/LRR-repeat protein At1g13570-like isoform X1 [Nicotiana tomentosiformis]	At1g13570	-4.3959	down	2.03895e-14	9.88466e-13	yes
TRINITY_DN57818_c1_g1	-	-	uncharacterized protein LOC112506274 [Cynara cardunculus var. scolymus]	-	-3.68459	down	2.07683e-14	1.00557e-12	yes
TRINITY_DN48470_c2_g1	-	-	-	-	-3.63974	down	2.11844e-14	1.02443e-12	yes
TRINITY_DN50009_c3_g1	-	-	-	-	3.88406	up	2.13302e-14	1.03018e-12	yes
TRINITY_DN54102_c0_g2	GO:0005432(calcium:sodium antiporter activity);GO:0005509(calcium ion binding);GO:0055074(calcium ion homeostasis)	-	PREDICTED: uncharacterized protein LOC100253888 [Vitis vinifera]	-	5.71109	up	2.26901e-14	1.09449e-12	yes
TRINITY_DN57361_c0_g2	-	-	-	-	5.13076	up	2.38717e-14	1.15005e-12	yes
TRINITY_DN46852_c3_g1	GO:0005515(protein binding);GO:0005737(cytoplasm);GO:0031463(Cul3-RING ubiquitin ligase complex);GO:0043161(proteasome-mediated ubiquitin-dependent protein catabolic process)	NA	BTB/POZ domain-containing protein At1g55760 [Herrania umbratica]	At1g55760	-4.77429	down	2.39998e-14	1.15478e-12	yes
TRINITY_DN50238_c0_g1	-	-	NAD_binding_10 domain-containing protein [Cephalotus follicularis]	-	-2.33286	down	2.47257e-14	1.18822e-12	yes
TRINITY_DN47096_c2_g5	-	-	-	-	-3.91185	down	2.55732e-14	1.22742e-12	yes
TRINITY_DN52986_c0_g1	GO:0005524(ATP binding);GO:0005634(nucleus);GO:0006952(defense response);GO:0043531(ADP binding)	K13459	Disease resistance protein [Actinidia chinensis var. chinensis]	At4g27220	-3.09846	down	2.60737e-14	1.24988e-12	yes
TRINITY_DN50419_c4_g1	-	-	-	-	-6.35125	down	2.64993e-14	1.26871e-12	yes
TRINITY_DN56500_c4_g6	-	K13466	PREDICTED: LRR receptor-like serine/threonine-protein kinase FLS2 isoform X2 [Populus euphratica]	-	5.25074	up	2.79087e-14	1.33453e-12	yes
TRINITY_DN44658_c2_g2	-	-	-	-	-6.19276	down	2.80984e-14	1.34193e-12	yes
TRINITY_DN53932_c0_g3	-	-	-	-	5.50771	up	2.85854e-14	1.3635e-12	yes
TRINITY_DN46547_c2_g2	-	-	-	-	3.70684	up	2.87299e-14	1.3687e-12	yes
TRINITY_DN53609_c2_g1	-	-	-	-	-5.44576	down	2.99573e-14	1.42541e-12	yes
TRINITY_DN42725_c1_g3	-	-	-	-	-5.31845	down	3.12363e-14	1.48444e-12	yes
TRINITY_DN50029_c0_g1	GO:0000036(acyl carrier activity);GO:0004320(oleoyl-[acyl-carrier-protein] hydrolase activity);GO:0006633(fatty acid biosynthetic process);GO:0009507(chloroplast);GO:0016295(myristoyl-[acyl-carrier-protein] hydrolase activity);GO:0016296(palmitoyl-[acyl-carrier-protein] hydrolase activity);GO:0016297(acyl-[acyl-carrier-protein] hydrolase activity)	K10782	oleoyl-acyl carrier protein thioesterase 1, chloroplastic [Morus notabilis]	FATA	-3.40802	down	3.20878e-14	1.52303e-12	yes
TRINITY_DN55397_c0_g3	GO:0004674(protein serine/threonine kinase activity);GO:0005886(plasma membrane);GO:0006468(protein phosphorylation);GO:0006952(defense response);GO:0009506(plasmodesma)	NA	hypothetical protein COLO4_31710 [Corchorus olitorius]	CRK10	-4.17891	down	3.25254e-14	1.54189e-12	yes
TRINITY_DN50481_c2_g1	-	-	-	-	-5.48877	down	3.45408e-14	1.63543e-12	yes
TRINITY_DN42387_c0_g3	-	-	-	-	6.5657	up	3.53626e-14	1.67228e-12	yes
TRINITY_DN41548_c2_g1	GO:0005515(protein binding)	NA	unnamed protein product [Coffea canephora]	-	3.2401	up	3.56142e-14	1.68211e-12	yes
TRINITY_DN57491_c2_g2	-	-	-	-	-6.44375	down	3.60636e-14	1.70126e-12	yes
TRINITY_DN55525_c1_g1	GO:0005524(ATP binding);GO:0005575(cellular_component);GO:0006952(defense response);GO:0043531(ADP binding)	K13457	Disease resistance protein [Macleaya cordata]	RPP8L2	-3.68229	down	3.64937e-14	1.71944e-12	yes
TRINITY_DN49191_c2_g3	-	-	-	-	-5.98303	down	3.80977e-14	1.79283e-12	yes
TRINITY_DN46300_c1_g2	-	-	-	-	5.45095	up	3.886e-14	1.82647e-12	yes
TRINITY_DN57767_c3_g1	-	-	putative RNA-directed DNA polymerase [Rosa chinensis]	At1g65750	2.07761	up	3.97689e-14	1.86691e-12	yes
TRINITY_DN50755_c1_g1	GO:0000719(photoreactive repair);GO:0003904(deoxyribodipyrimidine photo-lyase activity)	K12349	Transposon Tf2-12 polyprotein [Vitis vinifera]	TY3B-I	4.94878	up	4.00217e-14	1.87649e-12	yes
TRINITY_DN40554_c0_g2	-	-	-	-	-9.04364	down	4.29213e-14	2.01e-12	yes
TRINITY_DN43898_c0_g7	GO:0005887(integral component of plasma membrane);GO:0008553(proton-exporting ATPase activity, phosphorylative mechanism);GO:0043231(intracellular membrane-bounded organelle);GO:0051453(regulation of intracellular pH);GO:1902600(proton transmembrane transport)	K01535	plasma membrane ATPase 1-like isoform X2 [Lactuca sativa]	LHA1	2.24818	up	4.39934e-14	2.05771e-12	yes
TRINITY_DN42021_c0_g2	-	-	-	-	-2.96885	down	4.43269e-14	2.07079e-12	yes
TRINITY_DN51556_c2_g1	-	-	-	-	3.12932	up	4.60425e-14	2.14834e-12	yes
TRINITY_DN50581_c0_g1	-	-	-	-	-5.33849	down	4.86485e-14	2.26718e-12	yes
TRINITY_DN51054_c2_g3	GO:0008194(UDP-glycosyltransferase activity);GO:0009813(flavonoid biosynthetic process);GO:0043231(intracellular membrane-bounded organelle);GO:0052696(flavonoid glucuronidation)	K14595	UGT10 [Panax ginseng]	UGT92A1	-3.28778	down	4.91741e-14	2.28891e-12	yes
TRINITY_DN41793_c0_g1	-	K01640	hydroxymethylglutaryl-CoA lyase, mitochondrial-like isoform X2 [Cucurbita maxima]	-	-2.97041	down	5.2277e-14	2.43041e-12	yes
TRINITY_DN56144_c1_g3	GO:0003674(molecular_function);GO:0005886(plasma membrane);GO:0008150(biological_process);GO:0016021(integral component of membrane)	-	hypothetical protein Pyn_03770 [Prunus yedoensis var. nudiflora]	-	-5.99379	down	5.31304e-14	2.46711e-12	yes
TRINITY_DN57527_c2_g1	GO:0046658(anchored component of plasma membrane)	-	Uclacyanin 1 like [Actinidia chinensis var. chinensis]	-	-3.50606	down	5.41713e-14	2.51242e-12	yes
TRINITY_DN43120_c4_g4	-	-	-	-	-5.90332	down	5.69081e-14	2.63617e-12	yes
TRINITY_DN54674_c4_g1	-	-	-	-	-5.39355	down	5.70379e-14	2.63901e-12	yes
TRINITY_DN55588_c0_g2	-	-	Peptidase C48 [Macleaya cordata]	-	2.36286	up	5.78326e-14	2.67257e-12	yes
TRINITY_DN57279_c1_g1	-	-	uncharacterized protein LOC109120887 [Solanum lycopersicum]	-	1.96239	up	5.80101e-14	2.67757e-12	yes
TRINITY_DN54283_c0_g1	GO:0006952(defense response)	K08852	nucleotide-binding site leucine-rich repeat protein, partial [Rhododendron formosanum]	RPS6	5.39041	up	5.94911e-14	2.74264e-12	yes
TRINITY_DN55334_c1_g1	GO:0008234(cysteine-type peptidase activity)	-	-	ORF1	-7.17592	down	6.0618e-14	2.79125e-12	yes
TRINITY_DN47175_c2_g7	-	-	-	-	4.79164	up	6.07864e-14	2.79567e-12	yes
TRINITY_DN42816_c4_g1	GO:0005887(integral component of plasma membrane);GO:0015179(L-amino acid transmembrane transporter activity);GO:0015297(antiporter activity)	-	amino-acid permease BAT1 homolog isoform X1 [Sesamum indicum]	BAT1	4.20384	up	6.11056e-14	2.807e-12	yes
TRINITY_DN40242_c1_g9	GO:0005743(mitochondrial inner membrane);GO:0005747(mitochondrial respiratory chain complex I);GO:0006120(mitochondrial electron transport, NADH to ubiquinone);GO:0008137(NADH dehydrogenase (ubiquinone) activity);GO:0014069(postsynaptic density);GO:0016021(integral component of membrane);GO:0019901(protein kinase binding);GO:0032981(mitochondrial respiratory chain complex I assembly);GO:0035255(i…	K03879	NADH dehydrogenase subunit 2 (chloroplast) [Marchantia paleacea]	MT-ND2	5.72038	up	6.36693e-14	2.92128e-12	yes
TRINITY_DN56165_c0_g2	GO:0004674(protein serine/threonine kinase activity);GO:0005886(plasma membrane);GO:0006468(protein phosphorylation);GO:0006952(defense response);GO:0009506(plasmodesma)	NA	uncharacterized protein LOC110603958 [Manihot esculenta]	CRK25	3.38517	up	6.52697e-14	2.99115e-12	yes
TRINITY_DN52159_c0_g7	-	-	-	-	-4.23008	down	6.60899e-14	3.02515e-12	yes
TRINITY_DN56578_c0_g4	GO:0000243(commitment complex);GO:0000395(mRNA 5'-splice site recognition);GO:0005685(U1 snRNP);GO:0030627(pre-mRNA 5'-splice site binding);GO:0071004(U2-type prespliceosome)	K13447	hypothetical protein VITISV_008255 [Vitis vinifera]	-	4.62303	up	6.8584e-14	3.13558e-12	yes
TRINITY_DN57968_c2_g5	GO:0004672(protein kinase activity);GO:0005886(plasma membrane)	NA	probable LRR receptor-like serine/threonine-protein kinase At3g47570 [Hevea brasiliensis]	-	3.98069	up	7.20102e-14	3.28833e-12	yes
TRINITY_DN48258_c4_g1	GO:0005737(cytoplasm);GO:0006355(regulation of transcription, DNA-templated)	NA	uncharacterized protein LOC107433780 [Ziziphus jujuba]	-	-2.89249	down	7.26271e-14	3.31257e-12	yes
TRINITY_DN55849_c0_g1	GO:0004028(3-chloroallyl aldehyde dehydrogenase activity);GO:0004029(aldehyde dehydrogenase (NAD) activity)	K00128	PREDICTED: aldehyde dehydrogenase family 3 member H1-like [Populus euphratica]	ALDH3H1	-1.6124	down	7.32837e-14	3.33857e-12	yes
TRINITY_DN52936_c1_g1	-	-	-	-	-4.09001	down	7.34225e-14	3.34094e-12	yes
TRINITY_DN56185_c0_g3	-	-	-	-	-5.50434	down	7.47094e-14	3.39549e-12	yes
TRINITY_DN57733_c0_g1	-	-	-	-	6.13509	up	7.61011e-14	3.45467e-12	yes
TRINITY_DN52528_c1_g1	GO:0004497(monooxygenase activity)	NA	7-deoxyloganic acid 7-hydroxylase-like protein [Cinchona calisaya]	CYP72A1	-2.69458	down	7.74504e-14	3.51178e-12	yes
TRINITY_DN57451_c2_g2	-	-	-	-	-4.89112	down	7.76239e-14	3.51551e-12	yes
TRINITY_DN55204_c0_g1	GO:0003674(molecular_function);GO:0005739(mitochondrion);GO:0008150(biological_process);GO:0016021(integral component of membrane)	-	transmembrane protein 234 homolog [Coffea arabica]	-	4.97283	up	7.85106e-14	3.5515e-12	yes
TRINITY_DN45262_c2_g1	-	-	-	-	-3.22051	down	7.92713e-14	3.5817e-12	yes
TRINITY_DN43942_c1_g1	-	-	-	-	3.31613	up	7.99019e-14	3.60472e-12	yes
TRINITY_DN57287_c1_g1	GO:0004674(protein serine/threonine kinase activity);GO:0005515(protein binding);GO:0005524(ATP binding);GO:0005886(plasma membrane);GO:0006468(protein phosphorylation);GO:0007338(single fertilization);GO:0009860(pollen tube growth);GO:0016021(integral component of membrane);GO:0016301(kinase activity);GO:0016324(apical plasma membrane);GO:0090404(pollen tube tip)	NA	PREDICTED: probable receptor-like protein kinase At1g49730 isoform X1 [Daucus carota subsp. sativus]	ANX1	3.69739	up	7.99677e-14	3.60472e-12	yes
TRINITY_DN42310_c4_g2	GO:0000226(microtubule cytoskeleton organization);GO:0003924(GTPase activity);GO:0005525(GTP binding);GO:0005737(cytoplasm);GO:0005794(Golgi apparatus);GO:0007021(tubulin complex assembly);GO:0007264(small GTPase mediated signal transduction);GO:0009558(embryo sac cellularization);GO:0009630(gravitropism);GO:0009793(embryo development ending in seed dormancy);GO:0009960(endosperm development)	NA	PREDICTED: ADP-ribosylation factor-like protein 2 [Cucumis melo]	ARL2	-2.73929	down	8.14213e-14	3.66596e-12	yes
TRINITY_DN45857_c7_g1	GO:0005774(vacuolar membrane);GO:0005886(plasma membrane);GO:0006814(sodium ion transport);GO:0009651(response to salt stress);GO:0015081(sodium ion transmembrane transporter activity);GO:0015385(sodium:proton antiporter activity);GO:0015386(potassium:proton antiporter activity);GO:0016021(integral component of membrane);GO:0051453(regulation of intracellular pH);GO:0055075(potassium ion homeosta…	NA	sodium/hydrogen exchanger 2-like [Coffea arabica]	NHX3	-2.13954	down	8.19012e-14	3.68326e-12	yes
TRINITY_DN53253_c1_g1	-	-	-	-	-6.4831	down	8.47734e-14	3.80798e-12	yes
TRINITY_DN47187_c3_g1	GO:0003674(molecular_function);GO:0005634(nucleus);GO:0009409(response to cold);GO:0010228(vegetative to reproductive phase transition of meristem);GO:0042752(regulation of circadian rhythm);GO:0080167(response to karrikin)	-	Cold regulated gene 27, putative isoform 1 [Theobroma cacao]	-	-1.86786	down	8.5362e-14	3.82996e-12	yes
TRINITY_DN52585_c0_g1	GO:0006952(defense response);GO:0016614(oxidoreductase activity, acting on CH-OH group of donors);GO:0046202(cyanide biosynthetic process);GO:0046593(mandelonitrile lyase activity);GO:0050660(flavin adenine dinucleotide binding);GO:0055114(oxidation-reduction process)	K08248	Glucose-methanol-choline oxidoreductase [Artemisia annua]	At1g73050	-4.45887	down	8.59257e-14	3.85077e-12	yes
TRINITY_DN43336_c0_g4	GO:0005576(extracellular region);GO:0005618(cell wall);GO:0009505(plant-type cell wall);GO:0016021(integral component of membrane);GO:0016787(hydrolase activity);GO:0052689(carboxylic ester hydrolase activity);GO:0052793(pectin acetylesterase activity);GO:0071555(cell wall organization)	-	pectin acetylesterase 7-like [Helianthus annuus]	PAE8	-5.89713	down	8.72639e-14	3.9062e-12	yes
TRINITY_DN46643_c5_g1	-	-	thionin-like protein 2 [Solanum pennellii]	-	-2.48865	down	9.1851e-14	4.10676e-12	yes
TRINITY_DN47352_c1_g2	GO:0003723(RNA binding);GO:0004525(ribonuclease III activity);GO:0005634(nucleus);GO:0005737(cytoplasm);GO:0016442(RISC complex);GO:0030422(production of siRNA involved in RNA interference)	K12447	Endonuclease, partial [Actinidia chinensis var. chinensis]	GIP	-3.00814	down	9.41101e-14	4.20289e-12	yes
TRINITY_DN38902_c0_g1	GO:0005634(nucleus);GO:0008150(biological_process);GO:0016021(integral component of membrane)	-	hypothetical protein COLO4_31331 [Corchorus olitorius]	-	3.57506	up	9.56119e-14	4.26502e-12	yes
TRINITY_DN52220_c1_g1	-	K00234	Integrase [Actinidia chinensis var. chinensis]	-	-3.76092	down	9.6832e-14	4.31446e-12	yes
TRINITY_DN57215_c0_g1	-	-	hypothetical protein TSUD_105620 [Trifolium subterraneum]	-	1.92484	up	9.70277e-14	4.31818e-12	yes
TRINITY_DN57356_c4_g1	-	-	-	-	-4.09883	down	9.86029e-14	4.38322e-12	yes
TRINITY_DN56756_c5_g2	-	-	-	-	-6.19526	down	9.88429e-14	4.38883e-12	yes
TRINITY_DN46799_c4_g1	-	-	-	-	-2.75828	down	1.00567e-13	4.46027e-12	yes
TRINITY_DN42990_c4_g2	GO:0009416(response to light stimulus);GO:0009733(response to auxin)	K14506	PREDICTED: probable indole-3-acetic acid-amido synthetase GH3.5 [Solanum tuberosum]	GH3.5	2.01629	up	1.02171e-13	4.52616e-12	yes
TRINITY_DN50017_c2_g1	GO:0004674(protein serine/threonine kinase activity);GO:0005634(nucleus);GO:0005737(cytoplasm);GO:0006897(endocytosis);GO:0008360(regulation of cell shape);GO:0016055(Wnt signaling pathway);GO:0018105(peptidyl-serine phosphorylation)	NA	casein kinase 1-like protein 3 isoform X1 [Papaver somniferum]	CKL6	3.22135	up	1.02977e-13	4.55663e-12	yes
TRINITY_DN57786_c3_g1	GO:0004674(protein serine/threonine kinase activity);GO:0005524(ATP binding);GO:0005886(plasma membrane);GO:0006468(protein phosphorylation);GO:0016020(membrane);GO:0016021(integral component of membrane);GO:0016301(kinase activity)	NA	unnamed protein product [Coffea canephora]	RLK5	3.34429	up	1.0709e-13	4.73319e-12	yes
TRINITY_DN55865_c4_g1	GO:0003674(molecular_function);GO:0006457(protein folding);GO:0009507(chloroplast);GO:0009570(chloroplast stroma);GO:0015031(protein transport)	-	hypothetical protein [Camellia sinensis]	-	-2.06418	down	1.07369e-13	4.74011e-12	yes
TRINITY_DN57009_c1_g3	-	-	-	-	7.04149	up	1.0757e-13	4.74356e-12	yes
TRINITY_DN44281_c1_g1	GO:0005739(mitochondrion)	K03006	putative RNA-directed DNA polymerase [Rosa chinensis]	-	4.17777	up	1.0793e-13	4.75398e-12	yes
TRINITY_DN56629_c3_g4	-	-	-	-	-3.47343	down	1.09745e-13	4.8284e-12	yes
TRINITY_DN54098_c1_g3	-	-	-	-	4.11337	up	1.11063e-13	4.88083e-12	yes
TRINITY_DN53065_c3_g3	-	-	-	-	-4.606	down	1.12864e-13	4.95433e-12	yes
TRINITY_DN46708_c6_g3	GO:0010143(cutin biosynthetic process);GO:0016020(membrane);GO:0016709(oxidoreductase activity, acting on paired donors, with incorporation or reduction of molecular oxygen, NAD(P)H as one donor, and incorporation of one atom of oxygen);GO:0044550(secondary metabolite biosynthetic process);GO:0052722(fatty acid in-chain hydroxylase activity)	NA	cytochrome P450 77A2-like [Helianthus annuus]	CYP77A2	3.50902	up	1.1306e-13	4.95727e-12	yes
TRINITY_DN51585_c2_g1	-	-	-	-	7.82957	up	1.16243e-13	5.09103e-12	yes
TRINITY_DN55482_c0_g2	-	-	-	-	-6.41381	down	1.20699e-13	5.27717e-12	yes
TRINITY_DN57415_c2_g6	-	-	-	-	-5.93927	down	1.20767e-13	5.27717e-12	yes
TRINITY_DN57961_c2_g1	GO:0000288(nuclear-transcribed mRNA catabolic process, deadenylation-dependent decay);GO:0000932(P-body);GO:0017148(negative regulation of translation);GO:0030015(CCR4-NOT core complex)	K12604	CCR4-NOT transcription complex subunit like [Actinidia chinensis var. chinensis]	-	-3.4078	down	1.21641e-13	5.30938e-12	yes
TRINITY_DN54404_c0_g1	-	K01590	uncharacterized protein LOC102626455 [Citrus sinensis]	-	4.42573	up	1.2411e-13	5.41098e-12	yes
TRINITY_DN57530_c2_g1	GO:0009507(chloroplast)	-	Protein PARTING DANCERS [Vitis vinifera]	PTD	-3.70271	down	1.25243e-13	5.45421e-12	yes
TRINITY_DN44685_c0_g1	GO:0005515(protein binding);GO:0005524(ATP binding);GO:0005634(nucleus);GO:0006952(defense response);GO:0007165(signal transduction);GO:0009626(plant-type hypersensitive response);GO:0042742(defense response to bacterium);GO:0043531(ADP binding)	K13459	hypothetical protein CTI12_AA595830 [Artemisia annua]	RPS6	2.98452	up	1.28078e-13	5.5714e-12	yes
TRINITY_DN47565_c3_g1	GO:0003700(DNA binding transcription factor activity);GO:0005515(protein binding);GO:0005634(nucleus);GO:0006351(transcription, DNA-templated);GO:0006355(regulation of transcription, DNA-templated);GO:0009733(response to auxin);GO:0009734(auxin-activated signaling pathway);GO:0010102(lateral root morphogenesis);GO:0016021(integral component of membrane);GO:0045892(negative regulation of transcrip…	K14484	Auxin-responsive protein [Actinidia chinensis var. chinensis]	IAA14	-3.85915	down	1.28824e-13	5.59752e-12	yes
TRINITY_DN44800_c3_g1	-	-	Endonuclease, partial [Actinidia chinensis var. chinensis]	GIP	6.08835	up	1.29505e-13	5.62077e-12	yes
TRINITY_DN57991_c1_g1	-	-	uncharacterized protein LOC111984613 [Quercus suber]	-	6.05657	up	1.38024e-13	5.98379e-12	yes
TRINITY_DN56446_c3_g1	-	-	-	-	4.37326	up	1.38819e-13	6.01147e-12	yes
TRINITY_DN43969_c8_g1	GO:0005215(transporter activity);GO:0005634(nucleus);GO:0005829(cytosol);GO:0005886(plasma membrane);GO:0006810(transport);GO:0007049(cell cycle);GO:0008289(lipid binding);GO:0051301(cell division)	NA	PREDICTED: patellin-3-like [Daucus carota subsp. sativus]	PATL3	-2.00566	down	1.39809e-13	6.04757e-12	yes
TRINITY_DN53107_c4_g2	GO:0001725(stress fiber);GO:0002102(podosome);GO:0003674(molecular_function);GO:0005575(cellular_component);GO:0005737(cytoplasm);GO:0005829(cytosol);GO:0005862(muscle thin filament tropomyosin);GO:0005884(actin filament);GO:0005903(brush border);GO:0006936(muscle contraction);GO:0007015(actin filament organization);GO:0007420(brain development);GO:0008307(structural constituent of muscle);GO:001…	-	-	Tpm3	5.88048	up	1.41104e-13	6.09672e-12	yes
TRINITY_DN44745_c0_g5	-	-	-	-	3.8181	up	1.42795e-13	6.16287e-12	yes
TRINITY_DN57818_c2_g4	GO:0004033(aldo-keto reductase (NADP) activity);GO:0005737(cytoplasm);GO:0016491(oxidoreductase activity);GO:0055114(oxidation-reduction process)	-	PREDICTED: auxin-induced protein PCNT115-like [Nicotiana attenuata]	At1g10810	-5.58015	down	1.45784e-13	6.28484e-12	yes
TRINITY_DN51355_c3_g2	GO:0004674(protein serine/threonine kinase activity);GO:0005524(ATP binding);GO:0005886(plasma membrane);GO:0006468(protein phosphorylation);GO:0007169(transmembrane receptor protein tyrosine kinase signaling pathway);GO:0009506(plasmodesma);GO:0016021(integral component of membrane);GO:0046777(protein autophosphorylation)	NA	probable leucine-rich repeat receptor-like protein kinase At1g35710 [Durio zibethinus]	At1g35710	3.62247	up	1.4675e-13	6.31945e-12	yes
TRINITY_DN57669_c1_g3	GO:0003723(RNA binding);GO:0004525(ribonuclease III activity);GO:0005634(nucleus);GO:0005737(cytoplasm);GO:0016442(RISC complex);GO:0030422(production of siRNA involved in RNA interference)	NA	Retrovirus-related Pol polyprotein from transposon TNT 1-94 [Vitis vinifera]	-	-3.10183	down	1.58773e-13	6.82025e-12	yes
TRINITY_DN57330_c4_g1	-	-	-	-	-4.75801	down	1.58865e-13	6.82025e-12	yes
TRINITY_DN54215_c1_g1	GO:0003677(DNA binding);GO:0005634(nucleus)	NA	Plus-3 domain, subgroup protein [Actinidia chinensis var. chinensis]	At5g08430	3.56447	up	1.58911e-13	6.82025e-12	yes
TRINITY_DN49752_c1_g1	GO:0005886(plasma membrane);GO:0007165(signal transduction)	NA	hypothetical protein VITISV_012184 [Vitis vinifera]	At2g14510	-2.53053	down	1.62136e-13	6.95092e-12	yes
TRINITY_DN43410_c0_g8	-	-	-	-	3.59581	up	1.64026e-13	7.02415e-12	yes
TRINITY_DN48351_c7_g1	-	-	-	-	-4.12041	down	1.64799e-13	7.04942e-12	yes
TRINITY_DN51786_c6_g1	GO:0004674(protein serine/threonine kinase activity);GO:0005886(plasma membrane);GO:0006468(protein phosphorylation)	K13466	LRR receptor-like serine/threonine-protein kinase GSO2 [Vitis vinifera]	-	5.64838	up	1.69549e-13	7.24456e-12	yes
TRINITY_DN44324_c3_g1	GO:0004674(protein serine/threonine kinase activity);GO:0005829(cytosol);GO:0006468(protein phosphorylation);GO:0035556(intracellular signal transduction)	NA	Protein kinase, catalytic domain-containing protein [Artemisia annua]	WNK1	-3.60287	down	1.75107e-13	7.47374e-12	yes
TRINITY_DN41372_c0_g2	GO:0001666(response to hypoxia);GO:0002224(toll-like receptor signaling pathway);GO:0003723(RNA binding);GO:0005509(calcium ion binding);GO:0005515(protein binding);GO:0005524(ATP binding);GO:0005576(extracellular region);GO:0005634(nucleus);GO:0005783(endoplasmic reticulum);GO:0005788(endoplasmic reticulum lumen);GO:0005789(endoplasmic reticulum membrane);GO:0005829(cytosol);GO:0005886(plasma me…	K04079	predicted protein [Hordeum vulgare subsp. vulgare]	HSP90B1	6.2794	up	1.76198e-13	7.51198e-12	yes
TRINITY_DN57134_c4_g3	-	-	-	-	-3.35418	down	1.78085e-13	7.58406e-12	yes
TRINITY_DN41994_c2_g3	-	-	-	-	-2.19655	down	1.82974e-13	7.78366e-12	yes
TRINITY_DN44269_c5_g1	GO:0002213(defense response to insect);GO:0004768(stearoyl-CoA 9-desaturase activity);GO:0006631(fatty acid metabolic process);GO:0006633(fatty acid biosynthetic process);GO:0006636(unsaturated fatty acid biosynthetic process);GO:0006952(defense response);GO:0008610(lipid biosynthetic process);GO:0009507(chloroplast);GO:0009534(chloroplast thylakoid);GO:0009536(plastid);GO:0009570(chloroplast str…	K03921	stearoyl-acyl carrier protein desaturase, partial [Sesamum radiatum]	-	-3.3175	down	1.87828e-13	7.98134e-12	yes
TRINITY_DN50526_c0_g2	GO:0005829(cytosol);GO:0009611(response to wounding);GO:0016787(hydrolase activity);GO:0046872(metal ion binding)	NA	Nudix hydrolase [Actinidia chinensis var. chinensis]	NUDT8	-2.32667	down	1.9148e-13	8.12759e-12	yes
TRINITY_DN47130_c1_g1	-	-	large proline-rich protein bag6-B-like isoform X2 [Cucurbita maxima]	-	-3.7268	down	1.91913e-13	8.137e-12	yes
TRINITY_DN46726_c6_g1	GO:0005576(extracellular region);GO:0019915(lipid storage);GO:0019953(sexual reproduction)	-	Oleosin 18.5 kDa [Vitis vinifera]	At4g25140	4.38736	up	1.9438e-13	8.23251e-12	yes
TRINITY_DN46642_c5_g1	-	-	reverse transcriptase [Corchorus capsularis]	-	-7.12994	down	1.96926e-13	8.33121e-12	yes
TRINITY_DN47483_c2_g3	-	-	-	-	-5.67306	down	2.01269e-13	8.50561e-12	yes
TRINITY_DN51370_c0_g1	GO:0004675(transmembrane receptor protein serine/threonine kinase activity);GO:0005524(ATP binding);GO:0005886(plasma membrane);GO:0006468(protein phosphorylation);GO:0007166(cell surface receptor signaling pathway);GO:0009507(chloroplast);GO:0016021(integral component of membrane);GO:0016301(kinase activity);GO:0016310(phosphorylation)	NA	Protein LYK2 [Vitis vinifera]	LYK2	-4.38476	down	2.01653e-13	8.51249e-12	yes
TRINITY_DN48269_c4_g2	GO:0005737(cytoplasm);GO:0030001(metal ion transport);GO:0046914(transition metal ion binding);GO:0046916(cellular transition metal ion homeostasis)	-	PREDICTED: heavy metal-associated isoprenylated plant protein 7-like isoform X1 [Lupinus angustifolius]	HIPP07	-3.99598	down	2.06946e-13	8.72639e-12	yes
TRINITY_DN46681_c5_g1	GO:0006875(cellular metal ion homeostasis);GO:0009507(chloroplast);GO:0012505(endomembrane system);GO:0015086(cadmium ion transmembrane transporter activity);GO:0015103(inorganic anion transmembrane transporter activity);GO:0016021(integral component of membrane);GO:0030001(metal ion transport);GO:0046873(metal ion transmembrane transporter activity);GO:0055072(iron ion homeostasis);GO:0070574(ca…	NA	metal transporter Nramp6-like protein [Cinnamomum micranthum f. kanehirae]	NRAMP6	-2.28404	down	2.08813e-13	8.79547e-12	yes
TRINITY_DN51738_c0_g1	GO:0005576(extracellular region);GO:0005618(cell wall);GO:0009505(plant-type cell wall);GO:0009506(plasmodesma);GO:0016020(membrane);GO:0016787(hydrolase activity);GO:0052689(carboxylic ester hydrolase activity);GO:0052793(pectin acetylesterase activity);GO:0071555(cell wall organization)	NA	pectin acetylesterase 8-like [Cynara cardunculus var. scolymus]	PAE7	-2.61393	down	2.16406e-13	9.10378e-12	yes
TRINITY_DN46031_c2_g1	-	-	-	-	-4.3343	down	2.16605e-13	9.10378e-12	yes
TRINITY_DN54728_c1_g2	GO:0003674(molecular_function);GO:0005515(protein binding);GO:0005623(cell);GO:0005634(nucleus);GO:0005739(mitochondrion);GO:0008150(biological_process);GO:0071333(cellular response to glucose stimulus)	-	PREDICTED: uncharacterized protein LOC104086877 [Nicotiana tomentosiformis]	-	2.29029	up	2.17113e-13	9.11518e-12	yes
TRINITY_DN47063_c0_g1	-	-	TMV resistance protein N-like [Citrus sinensis]	-	-5.75129	down	2.18011e-13	9.14294e-12	yes
TRINITY_DN56931_c1_g1	-	-	-	-	-7.15956	down	2.18291e-13	9.14472e-12	yes
TRINITY_DN55537_c0_g1	-	-	-	-	-3.81859	down	2.2271e-13	9.31973e-12	yes
TRINITY_DN57573_c0_g3	-	NA	hypothetical protein CQW23_33380 [Capsicum baccatum]	-	2.41438	up	2.24633e-13	9.39e-12	yes
TRINITY_DN55259_c2_g1	-	-	-	-	3.15068	up	2.26119e-13	9.44188e-12	yes
TRINITY_DN49409_c1_g2	GO:0004497(monooxygenase activity);GO:0007275(multicellular organism development);GO:0010268(brassinosteroid homeostasis);GO:0016125(sterol metabolic process);GO:0016132(brassinosteroid biosynthetic process)	K09590	PREDICTED: cytochrome P450 85A1 [Daucus carota subsp. sativus]	CYP85A1	-2.66048	down	2.27767e-13	9.5004e-12	yes
TRINITY_DN50574_c0_g5	-	-	-	-	4.65623	up	2.28995e-13	9.5413e-12	yes
TRINITY_DN51854_c3_g1	GO:0005634(nucleus);GO:0016035(zeta DNA polymerase complex);GO:0042276(error-prone translesion synthesis)	NA	PREDICTED: DNA polymerase zeta catalytic subunit isoform X1 [Ipomoea nil]	REV3	-3.90423	down	2.37512e-13	9.88549e-12	yes
TRINITY_DN46940_c1_g2	-	-	-	-	3.66258	up	2.47876e-13	1.03057e-11	yes
TRINITY_DN53004_c2_g3	GO:0004497(monooxygenase activity)	NA	cytochrome P450 714C2-like [Coffea arabica]	CYP714C2	4.84977	up	2.57745e-13	1.06983e-11	yes
TRINITY_DN51082_c6_g2	-	-	-	-	-4.4242	down	2.58115e-13	1.06983e-11	yes
TRINITY_DN57309_c1_g1	GO:0005886(plasma membrane);GO:0008150(biological_process);GO:0016021(integral component of membrane)	NA	UPF0481 protein [Actinidia chinensis var. chinensis]	At3g47200	-2.09226	down	2.58152e-13	1.06983e-11	yes
TRINITY_DN36724_c0_g1	-	-	uncharacterized protein LOC113709689 [Coffea arabica]	-	3.47646	up	2.59774e-13	1.0754e-11	yes
TRINITY_DN51299_c3_g5	-	-	-	-	-5.04541	down	2.6652e-13	1.10214e-11	yes
TRINITY_DN49546_c0_g1	GO:0003723(RNA binding);GO:0003964(RNA-directed DNA polymerase activity);GO:0005737(cytoplasm);GO:0006278(RNA-dependent DNA biosynthetic process);GO:0015074(DNA integration)	NA	Integrase [Actinidia chinensis var. chinensis]	Tf2-11	-3.55326	down	2.69076e-13	1.11152e-11	yes
TRINITY_DN53482_c0_g1	GO:0003677(DNA binding);GO:0004824(lysine-tRNA ligase activity);GO:0005524(ATP binding);GO:0005737(cytoplasm);GO:0005829(cytosol);GO:0006430(lysyl-tRNA aminoacylation);GO:0009506(plasmodesma);GO:0046872(metal ion binding)	K04567	Lysine--tRNA ligase [Actinidia chinensis var. chinensis]	Os03g0586800	-2.54369	down	2.7028e-13	1.11529e-11	yes
TRINITY_DN49788_c2_g1	GO:0005524(ATP binding);GO:0006952(defense response);GO:0009506(plasmodesma);GO:0043531(ADP binding)	K13457	probable disease resistance protein RF45 [Coffea arabica]	At1g50180	-2.67296	down	2.74303e-13	1.13068e-11	yes
TRINITY_DN57708_c5_g1	GO:0005201(extracellular matrix structural constituent);GO:0005515(protein binding);GO:0005576(extracellular region);GO:0005739(mitochondrion);GO:0007519(skeletal muscle tissue development);GO:0030198(extracellular matrix organization);GO:0030833(regulation of actin filament polymerization);GO:0043149(stress fiber assembly);GO:0050840(extracellular matrix binding);GO:0071953(elastic fiber)	-	-	Eln	-4.61468	down	2.803e-13	1.15417e-11	yes
TRINITY_DN55502_c2_g6	-	-	-	-	5.70644	up	2.81659e-13	1.15853e-11	yes
TRINITY_DN48017_c0_g1	-	-	-	-	-3.37414	down	2.87822e-13	1.18262e-11	yes
TRINITY_DN45851_c2_g2	-	-	uncharacterized protein LOC104645339 [Solanum lycopersicum]	-	2.98677	up	2.91861e-13	1.19794e-11	yes
TRINITY_DN54872_c1_g1	GO:0009737(response to abscisic acid)	-	probable WRKY transcription factor 53 [Manihot esculenta]	-	-6.54173	down	2.92635e-13	1.19984e-11	yes
TRINITY_DN44990_c1_g1	-	-	-	-	3.89168	up	2.96279e-13	1.21262e-11	yes
TRINITY_DN56652_c0_g1	-	-	-	-	3.28925	up	2.96382e-13	1.21262e-11	yes
TRINITY_DN53351_c0_g4	-	NA	uncharacterized protein LOC110667233 isoform X2 [Hevea brasiliensis]	-	2.46229	up	3.05981e-13	1.25056e-11	yes
TRINITY_DN53608_c4_g6	-	-	-	-	-4.95817	down	3.07913e-13	1.25713e-11	yes
TRINITY_DN57472_c1_g1	-	-	-	-	-2.76647	down	3.25531e-13	1.32688e-11	yes
TRINITY_DN52433_c0_g5	GO:0003674(molecular_function);GO:0005886(plasma membrane);GO:0008150(biological_process);GO:0016021(integral component of membrane)	NA	UPF0481 protein At3g47200-like [Abrus precatorius]	At3g47200	-6.64326	down	3.25687e-13	1.32688e-11	yes
TRINITY_DN49886_c3_g3	-	-	-	-	-4.5034	down	3.28152e-13	1.33551e-11	yes
TRINITY_DN53917_c0_g1	GO:0003824(catalytic activity);GO:0004417(hydroxyethylthiazole kinase activity);GO:0005524(ATP binding);GO:0005575(cellular_component);GO:0009228(thiamine biosynthetic process);GO:0009229(thiamine diphosphate biosynthetic process);GO:0016310(phosphorylation);GO:0036172(thiamine salvage);GO:0046872(metal ion binding)	K00878	Hydroxyethylthiazole kinase [Actinidia chinensis var. chinensis]	THIM	-2.0701	down	3.28643e-13	1.3361e-11	yes
TRINITY_DN55240_c0_g3	-	-	PREDICTED: TMV resistance protein N-like [Juglans regia]	-	4.55923	up	3.29762e-13	1.33924e-11	yes
TRINITY_DN46686_c0_g5	-	-	-	-	-5.45893	down	3.32809e-13	1.35019e-11	yes
TRINITY_DN52461_c1_g2	-	-	-	-	-5.56727	down	3.37048e-13	1.36595e-11	yes
TRINITY_DN48224_c0_g2	-	-	PREDICTED: protein NLP7-like isoform X1 [Nicotiana tomentosiformis]	-	-5.38684	down	3.38235e-13	1.36932e-11	yes
TRINITY_DN54532_c2_g3	GO:0003824(catalytic activity);GO:0005575(cellular_component);GO:0009408(response to heat);GO:0009414(response to water deprivation);GO:0009737(response to abscisic acid);GO:0009809(lignin biosynthetic process);GO:0016621(cinnamoyl-CoA reductase activity);GO:0046686(response to cadmium ion);GO:0050662(coenzyme binding)	-	NAD(P)-binding domain containing protein [Trema orientale]	-	-6.06807	down	3.67419e-13	1.48591e-11	yes
TRINITY_DN57760_c1_g3	-	-	-	-	5.61925	up	3.77773e-13	1.52618e-11	yes
TRINITY_DN47612_c1_g1	GO:0003674(molecular_function);GO:0005576(extracellular region);GO:0071456(cellular response to hypoxia)	-	EG45-like domain containing protein [Manihot esculenta]	CjBAp12	-2.73791	down	3.82382e-13	1.54318e-11	yes
TRINITY_DN47236_c0_g3	-	-	-	-	-3.3599	down	3.83223e-13	1.54496e-11	yes
TRINITY_DN54235_c0_g1	GO:0008234(cysteine-type peptidase activity)	-	-	ORF1	-7.76156	down	3.89334e-13	1.56795e-11	yes
TRINITY_DN53932_c0_g5	GO:0022625(cytosolic large ribosomal subunit)	K02929	BnaCnng17210D [Brassica napus]	RPL44	-4.78447	down	3.90321e-13	1.57029e-11	yes
TRINITY_DN55753_c0_g1	-	-	-	-	-2.92955	down	3.91287e-13	1.57253e-11	yes
TRINITY_DN46993_c1_g2	-	NA	PREDICTED: uncharacterized protein LOC105978134 [Erythranthe guttata]	-	6.80209	up	4.05384e-13	1.62749e-11	yes
TRINITY_DN47219_c3_g1	-	K13457	PREDICTED: putative disease resistance protein At1g50180 [Gossypium arboreum]	-	-4.07119	down	4.25671e-13	1.7065e-11	yes
TRINITY_DN49748_c1_g2	-	-	-	-	-5.21407	down	4.25949e-13	1.7065e-11	yes
TRINITY_DN51924_c1_g1	GO:0005739(mitochondrion);GO:0005886(plasma membrane);GO:0008150(biological_process);GO:0016021(integral component of membrane)	NA	unnamed protein product, partial [Vitis vinifera]	CBSDUF2	-3.80487	down	4.29536e-13	1.71908e-11	yes
TRINITY_DN51663_c0_g2	-	-	-	-	-5.49447	down	4.38061e-13	1.75138e-11	yes
TRINITY_DN57124_c2_g1	GO:0004674(protein serine/threonine kinase activity);GO:0005886(plasma membrane);GO:0006468(protein phosphorylation);GO:0006952(defense response);GO:0009506(plasmodesma)	NA	hypothetical protein CICLE_v10014273mg [Citrus clementina]	At4g03230	-2.00758	down	4.56526e-13	1.82331e-11	yes
TRINITY_DN44316_c1_g2	-	-	-	-	-8.11065	down	4.66434e-13	1.86095e-11	yes
TRINITY_DN40226_c0_g1	-	K01578	-	-	-4.44135	down	4.69508e-13	1.87128e-11	yes
TRINITY_DN50974_c0_g1	GO:0005737(cytoplasm);GO:0006952(defense response);GO:0007165(signal transduction);GO:0016021(integral component of membrane);GO:0043531(ADP binding)	NA	TMV resistance protein like [Actinidia chinensis var. chinensis]	-	3.68677	up	4.81206e-13	1.91593e-11	yes
TRINITY_DN56743_c0_g3	-	-	-	-	-2.09293	down	4.92713e-13	1.95847e-11	yes
TRINITY_DN51885_c1_g3	-	-	-	-	-4.48197	down	4.92908e-13	1.95847e-11	yes
TRINITY_DN53584_c0_g5	-	-	-	-	4.83742	up	5.05181e-13	2.00517e-11	yes
TRINITY_DN57625_c4_g5	GO:0004672(protein kinase activity);GO:0005886(plasma membrane)	NA	putative receptor-like protein kinase At3g47110 [Manihot esculenta]	-	6.55822	up	5.07086e-13	2.01066e-11	yes
TRINITY_DN53887_c1_g3	-	-	-	-	2.32495	up	5.13673e-13	2.03468e-11	yes
TRINITY_DN50738_c1_g1	-	-	uncharacterized protein LOC109705920 [Ananas comosus]	-	1.64412	up	5.21569e-13	2.0633e-11	yes
TRINITY_DN53701_c1_g1	GO:0004252(serine-type endopeptidase activity);GO:0005618(cell wall)	NA	subtilisin-like protease SBT1.7 [Hevea brasiliensis]	SBT1.2	-5.01623	down	5.21967e-13	2.0633e-11	yes
TRINITY_DN57583_c4_g3	-	-	-	-	-6.1989	down	5.23325e-13	2.06654e-11	yes
TRINITY_DN49536_c2_g3	-	-	-	-	6.36326	up	5.27632e-13	2.08142e-11	yes
TRINITY_DN42861_c2_g1	-	-	-	-	4.54067	up	5.49292e-13	2.16465e-11	yes
TRINITY_DN51101_c0_g3	GO:0000027(ribosomal large subunit assembly);GO:0003735(structural constituent of ribosome);GO:0005762(mitochondrial large ribosomal subunit);GO:0005840(ribosome);GO:0006412(translation);GO:0019843(rRNA binding)	K02867	Ribosomal protein L11 [Cinnamomum micranthum f. kanehirae]	mrpl19	-1.78367	down	5.64451e-13	2.22194e-11	yes
TRINITY_DN46109_c4_g1	-	-	-	-	7.14323	up	5.64983e-13	2.22194e-11	yes
TRINITY_DN57300_c0_g5	GO:0004674(protein serine/threonine kinase activity);GO:0005886(plasma membrane);GO:0006468(protein phosphorylation);GO:0006952(defense response);GO:0009506(plasmodesma)	NA	Stress-antifung domain-containing protein/Pkinase_Tyr domain-containing protein [Cephalotus follicularis]	CRK25	4.40869	up	5.78224e-13	2.27169e-11	yes
TRINITY_DN38245_c0_g1	-	-	-	-	-6.85791	down	5.96041e-13	2.33931e-11	yes
TRINITY_DN52156_c4_g1	-	-	-	-	-2.08855	down	5.98334e-13	2.34592e-11	yes
TRINITY_DN47793_c2_g3	-	-	-	-	2.87974	up	6.10684e-13	2.39191e-11	yes
TRINITY_DN44036_c3_g3	GO:0005215(transporter activity);GO:0005886(plasma membrane);GO:0006857(oligopeptide transport);GO:0009860(pollen tube growth);GO:0015031(protein transport);GO:0016020(membrane);GO:0016021(integral component of membrane);GO:0022857(transmembrane transporter activity);GO:0042938(dipeptide transport);GO:0055085(transmembrane transport)	NA	PREDICTED: protein NRT1/ PTR FAMILY 8.1-like isoform X1 [Daucus carota subsp. sativus]	NPF8.2	2.90865	up	6.16563e-13	2.41248e-11	yes
TRINITY_DN51807_c0_g2	GO:0005886(plasma membrane);GO:0016021(integral component of membrane);GO:0042626(ATPase activity, coupled to transmembrane movement of substances)	NA	Retrovirus-related Pol polyprotein from transposon TNT 1-94 [Vitis vinifera]	-	7.50464	up	6.34975e-13	2.482e-11	yes
TRINITY_DN46673_c1_g1	-	-	-	-	-3.24275	down	6.36334e-13	2.4848e-11	yes
TRINITY_DN54980_c0_g3	GO:0002764(immune response-regulating signaling pathway);GO:0004674(protein serine/threonine kinase activity);GO:0005515(protein binding);GO:0005524(ATP binding);GO:0005886(plasma membrane);GO:0006468(protein phosphorylation);GO:0007169(transmembrane receptor protein tyrosine kinase signaling pathway);GO:0009626(plant-type hypersensitive response);GO:0010204(defense response signaling pathway, re…	NA	probable LRR receptor-like serine/threonine-protein kinase At3g47570 [Ricinus communis]	EFR	3.82349	up	6.37192e-13	2.48563e-11	yes
TRINITY_DN43155_c1_g1	-	-	-	-	-3.68643	down	6.62464e-13	2.5816e-11	yes
TRINITY_DN57736_c1_g3	-	-	-	-	-6.87683	down	6.67217e-13	2.5975e-11	yes
TRINITY_DN52427_c2_g1	-	-	hypothetical protein AQUCO_06800035v1 [Aquilegia coerulea]	-	2.70048	up	6.72133e-13	2.61399e-11	yes
TRINITY_DN40062_c2_g1	GO:0005451(monovalent cation:proton antiporter activity);GO:0006885(regulation of pH);GO:0012505(endomembrane system)	-	cation/H(+) antiporter 18-like [Olea europaea var. sylvestris]	CHX18	3.95483	up	6.7698e-13	2.63019e-11	yes
TRINITY_DN54362_c1_g1	GO:0003674(molecular_function);GO:0005634(nucleus);GO:0005768(endosome);GO:0005794(Golgi apparatus);GO:0005802(trans-Golgi network);GO:0008150(biological_process);GO:0016021(integral component of membrane)	-	PREDICTED: midasin-like [Juglans regia]	-	-2.27843	down	6.82489e-13	2.64892e-11	yes
TRINITY_DN56956_c1_g1	-	-	-	-	2.07884	up	7.05288e-13	2.73466e-11	yes
TRINITY_DN41332_c3_g1	-	K13420	receptor-like protein 12 [Hevea brasiliensis]	-	4.33814	up	7.06718e-13	2.73745e-11	yes
TRINITY_DN55210_c3_g1	GO:0003723(RNA binding);GO:0004525(ribonuclease III activity);GO:0005634(nucleus);GO:0005737(cytoplasm);GO:0016442(RISC complex);GO:0030422(production of siRNA involved in RNA interference)	NA	Retrovirus-related Pol polyprotein from transposon RE1 [Vitis vinifera]	GIP	2.84685	up	7.16276e-13	2.77169e-11	yes
TRINITY_DN270_c0_g1	-	-	uncharacterized protein LOC113711212 [Coffea arabica]	-	6.95988	up	7.38569e-13	2.85508e-11	yes
TRINITY_DN44450_c0_g1	-	-	-	-	5.40397	up	7.47681e-13	2.88741e-11	yes
TRINITY_DN49345_c0_g1	-	-	-	-	-2.23468	down	7.69922e-13	2.97033e-11	yes
TRINITY_DN53228_c1_g4	-	-	-	-	-3.88116	down	7.82644e-13	3.01639e-11	yes
TRINITY_DN42449_c2_g1	-	-	uncharacterized protein LOC113288707 [Papaver somniferum]	-	-2.38884	down	7.88866e-13	3.03707e-11	yes
TRINITY_DN43623_c4_g1	-	-	-	-	-2.90379	down	7.89586e-13	3.03707e-11	yes
TRINITY_DN40683_c0_g3	GO:0004111(creatine kinase activity);GO:0005524(ATP binding);GO:0005739(mitochondrion);GO:0005743(mitochondrial inner membrane);GO:0006600(creatine metabolic process);GO:0016310(phosphorylation);GO:0070062(extracellular exosome)	-	unknown [Zea mays]	CKMT1A	8.21082	up	8.02321e-13	3.08298e-11	yes
TRINITY_DN43760_c3_g1	GO:0003924(GTPase activity);GO:0005200(structural constituent of cytoskeleton);GO:0005515(protein binding);GO:0005525(GTP binding);GO:0005737(cytoplasm);GO:0005794(Golgi apparatus);GO:0005874(microtubule);GO:0007017(microtubule-based process);GO:0009651(response to salt stress);GO:0016020(membrane);GO:0045298(tubulin complex)	K07375	PREDICTED: tubulin beta chain-like [Musa acuminata subsp. malaccensis]	TUBB	2.66906	up	8.17545e-13	3.13835e-11	yes
TRINITY_DN55529_c1_g1	-	-	-	-	-3.80013	down	8.24339e-13	3.16128e-11	yes
TRINITY_DN56792_c1_g1	GO:0004674(protein serine/threonine kinase activity);GO:0005886(plasma membrane)	NA	PREDICTED: probable leucine-rich repeat receptor-like serine/threonine-protein kinase At3g14840 [Vitis vinifera]	At1g53430	1.89494	up	8.40875e-13	3.22149e-11	yes
TRINITY_DN57972_c3_g1	-	-	hypothetical protein VIGAN_UM005000, partial [Vigna angularis var. angularis]	-	6.51811	up	9.04702e-13	3.46257e-11	yes
TRINITY_DN54330_c3_g1	-	NA	unnamed protein product [Coffea canephora]	-	5.29709	up	9.11148e-13	3.48378e-11	yes
TRINITY_DN56041_c1_g1	-	-	PREDICTED: F-box/LRR-repeat protein At4g14103-like [Daucus carota subsp. sativus]	-	-2.89066	down	9.23813e-13	3.52871e-11	yes
TRINITY_DN51462_c0_g1	GO:0005737(cytoplasm);GO:0009735(response to cytokinin);GO:0016740(transferase activity)	K13065	hypothetical protein DCAR_019409 [Daucus carota subsp. sativus]	ASAT3	3.53136	up	9.30048e-13	3.54901e-11	yes
TRINITY_DN52625_c1_g1	-	-	TPA: polyprotein [Oryza sativa Japonica Group]	-	-3.52006	down	9.58626e-13	3.65444e-11	yes
TRINITY_DN9778_c0_g2	-	-	-	-	-5.64173	down	9.63396e-13	3.669e-11	yes
TRINITY_DN42049_c0_g1	GO:0004252(serine-type endopeptidase activity)	NA	subtilisin-like protease SBT4.14 [Coffea eugenioides]	SBT4.14	-3.98567	down	9.80461e-13	3.7303e-11	yes
TRINITY_DN55167_c3_g3	GO:0003674(molecular_function);GO:0007275(multicellular organism development);GO:0009507(chloroplast);GO:0009543(chloroplast thylakoid lumen);GO:0016021(integral component of membrane);GO:0031969(chloroplast membrane)	-	Protein RETICULATA-RELATED 6 like [Actinidia chinensis var. chinensis]	RER6	2.92475	up	9.88415e-13	3.75685e-11	yes
TRINITY_DN50844_c1_g5	GO:0004601(peroxidase activity);GO:0005739(mitochondrion);GO:0005759(mitochondrial matrix);GO:0006979(response to oxidative stress);GO:0016209(antioxidant activity);GO:0016491(oxidoreductase activity);GO:0045454(cell redox homeostasis);GO:0046686(response to cadmium ion);GO:0051920(peroxiredoxin activity);GO:0055114(oxidation-reduction process)	NA	peroxiredoxin-2F, mitochondrial [Sesamum indicum]	PRXIIF	-1.61029	down	1.0306e-12	3.91335e-11	yes
TRINITY_DN47915_c0_g3	GO:0003674(molecular_function);GO:0008150(biological_process)	-	PREDICTED: uncharacterized protein LOC104595162 [Nelumbo nucifera]	-	2.31197	up	1.03223e-12	3.91566e-11	yes
TRINITY_DN40521_c2_g1	-	-	-	-	-3.66037	down	1.04012e-12	3.94171e-11	yes
TRINITY_DN55992_c0_g1	-	-	uncharacterized protein LOC110713586 [Chenopodium quinoa]	-	2.56486	up	1.05132e-12	3.98024e-11	yes
TRINITY_DN48261_c5_g1	-	-	-	-	-3.76775	down	1.05728e-12	3.99888e-11	yes
TRINITY_DN53701_c1_g2	GO:0004252(serine-type endopeptidase activity);GO:0005618(cell wall)	-	Subtilisin-like protease [Actinidia chinensis var. chinensis]	SBT1.2	-4.2281	down	1.0798e-12	4.07942e-11	yes
TRINITY_DN47307_c0_g1	GO:0005737(cytoplasm);GO:0006952(defense response);GO:0007165(signal transduction);GO:0016021(integral component of membrane);GO:0043531(ADP binding)	NA	PREDICTED: TMV resistance protein N-like isoform X1 [Nicotiana tomentosiformis]	LAZ5	2.98108	up	1.08069e-12	4.07942e-11	yes
TRINITY_DN43228_c0_g1	GO:0003674(molecular_function);GO:0005886(plasma membrane);GO:0008150(biological_process);GO:0016021(integral component of membrane)	NA	UPF0481 protein [Vitis vinifera]	At3g47200	-4.295	down	1.0829e-12	4.08375e-11	yes
TRINITY_DN42329_c3_g1	-	-	-	-	4.63956	up	1.10247e-12	4.15349e-11	yes
TRINITY_DN43735_c1_g1	-	-	-	-	6.7155	up	1.10432e-12	4.1564e-11	yes
TRINITY_DN55320_c0_g4	GO:0003964(RNA-directed DNA polymerase activity)	NA	LINE-1 retrotransposable element ORF2 protein [Vitis vinifera]	-	2.88773	up	1.11756e-12	4.20214e-11	yes
TRINITY_DN56171_c1_g1	-	-	-	-	4.06559	up	1.13027e-12	4.24298e-11	yes
TRINITY_DN57914_c1_g2	-	-	-	-	4.68066	up	1.13063e-12	4.24298e-11	yes
TRINITY_DN42557_c0_g4	GO:0003674(molecular_function);GO:0008150(biological_process);GO:0009507(chloroplast)	-	hypothetical protein CK203_074781 [Vitis vinifera]	-	-1.79615	down	1.13284e-12	4.24715e-11	yes
TRINITY_DN39061_c0_g1	-	-	-	-	9.28622	up	1.13992e-12	4.26955e-11	yes
TRINITY_DN48908_c1_g4	-	-	-	-	-5.17311	down	1.14386e-12	4.28015e-11	yes
TRINITY_DN57313_c1_g1	GO:0010334(sesquiterpene synthase activity);GO:0033383(geranyl diphosphate metabolic process)	K15803	beta-cubebene synthase [Aralia elata]	VIT_19s0014g04930	-4.71858	down	1.19044e-12	4.45013e-11	yes
TRINITY_DN54437_c1_g1	GO:0016787(hydrolase activity)	-	polyneuridine-aldehyde esterase isoform X1 [Populus trichocarpa]	MES19	-3.38342	down	1.22021e-12	4.55699e-11	yes
TRINITY_DN57442_c3_g1	-	-	-	-	3.1959	up	1.22642e-12	4.57576e-11	yes
TRINITY_DN52635_c0_g1	GO:0004674(protein serine/threonine kinase activity);GO:0005886(plasma membrane);GO:0006468(protein phosphorylation);GO:0006952(defense response);GO:0009506(plasmodesma)	NA	cysteine-rich receptor-like protein kinase 10 isoform X1 [Quercus suber]	CRK25	5.92744	up	1.24314e-12	4.63366e-11	yes
TRINITY_DN46723_c0_g1	GO:0005515(protein binding);GO:0005524(ATP binding);GO:0005634(nucleus);GO:0006952(defense response);GO:0007165(signal transduction);GO:0009626(plant-type hypersensitive response);GO:0042742(defense response to bacterium);GO:0043531(ADP binding)	K16226	TMV resistance protein like [Actinidia chinensis var. chinensis]	-	-3.69224	down	1.25595e-12	4.67688e-11	yes
TRINITY_DN47006_c7_g2	GO:0005737(cytoplasm);GO:0009733(response to auxin);GO:0016874(ligase activity)	K14487	PREDICTED: probable indole-3-acetic acid-amido synthetase GH3.1 [Theobroma cacao]	GH3.1	3.2071	up	1.26191e-12	4.69454e-11	yes
TRINITY_DN55587_c1_g1	-	-	-	-	4.26625	up	1.26421e-12	4.69853e-11	yes
TRINITY_DN57107_c3_g1	-	-	-	-	-2.77674	down	1.31793e-12	4.89348e-11	yes
TRINITY_DN32600_c0_g1	-	-	uncharacterized protein LOC113711429 isoform X1 [Coffea arabica]	-	3.88571	up	1.33171e-12	4.93991e-11	yes
TRINITY_DN44582_c2_g1	-	-	PREDICTED: uncharacterized protein LOC108981680, partial [Juglans regia]	-	-4.29594	down	1.36521e-12	5.05928e-11	yes
TRINITY_DN54916_c2_g2	GO:0004674(protein serine/threonine kinase activity);GO:0005886(plasma membrane);GO:0006468(protein phosphorylation);GO:0006952(defense response);GO:0009506(plasmodesma);GO:0031625(ubiquitin protein ligase binding)	NA	Receptor-like serine/threonine-protein kinase [Actinidia chinensis var. chinensis]	SD18	2.53102	up	1.40339e-12	5.19579e-11	yes
TRINITY_DN55114_c2_g1	-	-	-	-	-2.10447	down	1.40686e-12	5.19935e-11	yes
TRINITY_DN45691_c3_g1	GO:0005524(ATP binding);GO:0005739(mitochondrion);GO:0006952(defense response);GO:0043531(ADP binding)	K13459	hypothetical protein LSAT_9X121401 [Lactuca sativa]	At4g27190	1.95102	up	1.40839e-12	5.19935e-11	yes
TRINITY_DN43162_c2_g4	GO:0005829(cytosol);GO:0006760(folic acid-containing compound metabolic process);GO:0009507(chloroplast);GO:0016491(oxidoreductase activity);GO:0016616(oxidoreductase activity, acting on the CH-OH group of donors, NAD or NADP as acceptor);GO:0055114(oxidation-reduction process)	-	NADPH-dependent pterin aldehyde reductase [Actinidia chinensis var. chinensis]	At1g10310	-1.61809	down	1.4084e-12	5.19935e-11	yes
TRINITY_DN1469_c0_g1	GO:0005515(protein binding);GO:0009897(external side of plasma membrane);GO:0016021(integral component of membrane);GO:0070267(oncosis)	-	-	TMEM123	6.18413	up	1.42437e-12	5.25325e-11	yes
TRINITY_DN54682_c0_g1	-	-	-	-	5.83577	up	1.43261e-12	5.27861e-11	yes
TRINITY_DN41857_c3_g7	-	-	Vacuolar protein sorting/targeting protein like [Actinidia chinensis var. chinensis]	-	-3.75897	down	1.4455e-12	5.321e-11	yes
TRINITY_DN54723_c0_g1	-	-	Eugenol synthase 1 [Vitis vinifera]	EGS1	-3.1316	down	1.45883e-12	5.36494e-11	yes
TRINITY_DN56150_c0_g4	GO:0005737(cytoplasm);GO:0006979(response to oxidative stress);GO:0009506(plasmodesma);GO:0016491(oxidoreductase activity);GO:0055114(oxidation-reduction process)	NA	2-alkenal reductase [Actinidia chinensis var. chinensis]	DBR	-4.88592	down	1.48202e-12	5.44505e-11	yes
TRINITY_DN47292_c2_g3	-	-	-	-	-5.66618	down	1.53517e-12	5.63455e-11	yes
TRINITY_DN51810_c0_g1	GO:0004596(peptide alpha-N-acetyltransferase activity);GO:0005737(cytoplasm);GO:0017196(N-terminal peptidyl-methionine acetylation)	K03006	Retrovirus-related Pol polyprotein from transposon TNT 1-94 [Vitis vinifera]	-	6.44742	up	1.53652e-12	5.63455e-11	yes
TRINITY_DN46240_c0_g2	GO:0005515(protein binding);GO:0005775(vacuolar lumen);GO:0005886(plasma membrane);GO:0009609(response to symbiotic bacterium);GO:0009877(nodulation);GO:0016301(kinase activity);GO:0046777(protein autophosphorylation)	K13429	lysM domain receptor-like kinase 3 isoform X4 [Sesamum indicum]	LYK3	3.0455	up	1.55603e-12	5.70066e-11	yes
TRINITY_DN56345_c3_g1	GO:0004364(glutathione transferase activity);GO:0005737(cytoplasm);GO:0006749(glutathione metabolic process);GO:0009407(toxin catabolic process)	K00799	PREDICTED: probable glutathione S-transferase [Eucalyptus grandis]	GSTU24	3.10632	up	1.58236e-12	5.79161e-11	yes
TRINITY_DN42311_c0_g1	GO:0005524(ATP binding);GO:0005634(nucleus);GO:0006952(defense response);GO:0043531(ADP binding)	-	Disease resistance protein [Actinidia chinensis var. chinensis]	At5g66910	2.64382	up	1.59615e-12	5.83655e-11	yes
TRINITY_DN55293_c1_g4	-	-	hypothetical protein PRUPE_1G572100 [Prunus persica]	-	-3.99136	down	1.647e-12	6.01677e-11	yes
TRINITY_DN55556_c0_g4	-	-	-	-	-3.0159	down	1.6545e-12	6.03845e-11	yes
TRINITY_DN48108_c0_g3	-	-	-	-	-5.63815	down	1.70626e-12	6.22148e-11	yes
TRINITY_DN56083_c3_g3	GO:0000209(protein polyubiquitination);GO:0005634(nucleus);GO:0005737(cytoplasm);GO:0030071(regulation of mitotic metaphase/anaphase transition);GO:0031145(anaphase-promoting complex-dependent catabolic process);GO:0031625(ubiquitin protein ligase binding);GO:0061630(ubiquitin protein ligase activity)	K03404	chloroplast Mg-chelatase subunit XANTHA-G precursor [Hordeum vulgare]	CHLD	2.64014	up	1.73095e-12	6.30552e-11	yes
TRINITY_DN54397_c3_g2	-	-	-	-	-6.01698	down	1.76024e-12	6.40618e-11	yes
TRINITY_DN54566_c4_g1	GO:0004497(monooxygenase activity);GO:0005783(endoplasmic reticulum);GO:0007275(multicellular organism development);GO:0010268(brassinosteroid homeostasis);GO:0016125(sterol metabolic process);GO:0016132(brassinosteroid biosynthetic process)	K12638	Cytochrome P450 87A3 like [Actinidia chinensis var. chinensis]	CYP87A3	4.34775	up	1.76725e-12	6.42564e-11	yes
TRINITY_DN48152_c4_g1	-	-	-	-	-3.72323	down	1.81012e-12	6.57531e-11	yes
TRINITY_DN52411_c2_g1	-	-	-	-	-4.12565	down	1.83606e-12	6.66322e-11	yes
TRINITY_DN51153_c1_g1	GO:0051213(dioxygenase activity)	K13525	1-aminocyclopropane-1-carboxylate oxidase homolog 1-like [Solanum lycopersicum]	ACO3	-2.25248	down	1.83812e-12	6.66445e-11	yes
TRINITY_DN46711_c4_g1	GO:0004190(aspartic-type endopeptidase activity);GO:0006508(proteolysis);GO:0030163(protein catabolic process)	NA	phytepsin-like isoform X1 [Phalaenopsis equestris]	Os05g0567100	-6.31063	down	1.84291e-12	6.67553e-11	yes
TRINITY_DN55314_c2_g2	-	-	-	-	-3.79044	down	1.8687e-12	6.76259e-11	yes
TRINITY_DN57781_c0_g2	-	-	hypothetical protein AALP_AAs68702U000100 [Arabis alpina]	-	2.64403	up	1.88618e-12	6.81946e-11	yes
TRINITY_DN44457_c1_g1	-	-	-	-	-3.4271	down	1.89267e-12	6.83649e-11	yes
TRINITY_DN42716_c0_g1	GO:0006865(amino acid transport);GO:0015171(amino acid transmembrane transporter activity);GO:0016020(membrane)	NA	unnamed protein product, partial [Vitis vinifera]	tyrP-A	-2.3787	down	1.90343e-12	6.86892e-11	yes
TRINITY_DN48050_c2_g1	GO:0005524(ATP binding);GO:0005886(plasma membrane);GO:0009507(chloroplast);GO:0016301(kinase activity);GO:0016310(phosphorylation)	NA	serine-threonine/tyrosine-protein kinase catalytic domain-containing protein [Artemisia annua]	PBL10	-3.57534	down	1.95397e-12	7.04472e-11	yes
TRINITY_DN46613_c0_g2	-	-	-	-	-3.44532	down	1.96942e-12	7.09378e-11	yes
TRINITY_DN43146_c4_g1	-	-	-	-	3.28325	up	1.97265e-12	7.09879e-11	yes
TRINITY_DN48166_c1_g1	GO:0004674(protein serine/threonine kinase activity);GO:0005524(ATP binding);GO:0005886(plasma membrane);GO:0006468(protein phosphorylation);GO:0007169(transmembrane receptor protein tyrosine kinase signaling pathway);GO:0009506(plasmodesma);GO:0016021(integral component of membrane);GO:0046777(protein autophosphorylation)	NA	PREDICTED: MDIS1-interacting receptor like kinase 2-like [Juglans regia]	At1g35710	-3.56499	down	2.00594e-12	7.21186e-11	yes
TRINITY_DN40746_c0_g2	GO:0002199(zona pellucida receptor complex);GO:0005515(protein binding);GO:0005524(ATP binding);GO:0005730(nucleolus);GO:0005737(cytoplasm);GO:0005813(centrosome);GO:0005829(cytosol);GO:0005832(chaperonin-containing T-complex);GO:0005874(microtubule);GO:0006457(protein folding);GO:0007339(binding of sperm to zona pellucida);GO:0009615(response to virus);GO:0031681(G-protein beta-subunit binding);…	NA	predicted protein [Hordeum vulgare subsp. vulgare]	CCT5	6.22001	up	2.02044e-12	7.2572e-11	yes
TRINITY_DN47190_c6_g1	-	-	Uncharacterized protein TCM_014932 [Theobroma cacao]	-	-4.53322	down	2.02325e-12	7.26053e-11	yes
TRINITY_DN44353_c3_g8	GO:0000786(nucleosome);GO:0000790(nuclear chromatin);GO:0005515(protein binding);GO:0005634(nucleus);GO:0005654(nucleoplasm);GO:0005719(nuclear euchromatin);GO:0005794(Golgi apparatus);GO:0006309(apoptotic DNA fragmentation);GO:0006334(nucleosome assembly);GO:0015629(actin cytoskeleton);GO:0031490(chromatin DNA binding)	NA	LOW QUALITY PROTEIN: histone H1B-like, partial [Coffea arabica]	H1F0	5.72207	up	2.03745e-12	7.3047e-11	yes
TRINITY_DN53870_c4_g1	-	-	-	-	-4.42384	down	2.08121e-12	7.45465e-11	yes
TRINITY_DN38135_c0_g2	GO:0004459(L-lactate dehydrogenase activity);GO:0005737(cytoplasm);GO:0005975(carbohydrate metabolic process);GO:0019752(carboxylic acid metabolic process);GO:0055114(oxidation-reduction process)	K00016	L-lactate dehydrogenase B-like [Physcomitrella patens]	LDHB	4.6882	up	2.09975e-12	7.51407e-11	yes
TRINITY_DN54410_c0_g2	GO:0000086(G2/M transition of mitotic cell cycle);GO:0000166(nucleotide binding);GO:0000236(mitotic prometaphase);GO:0001764(neuron migration);GO:0002134(UTP binding);GO:0002135(CTP binding);GO:0003009(skeletal muscle contraction);GO:0003729(mRNA binding);GO:0004713(protein tyrosine kinase activity);GO:0005515(protein binding);GO:0005524(ATP binding);GO:0005525(GTP binding);GO:0005576(extracellul…	K04079	heat shock protein 83 [Sesamum indicum]	HSP90AA1	2.88577	up	2.12511e-12	7.59775e-11	yes
TRINITY_DN46351_c5_g1	GO:0005524(ATP binding);GO:0005886(plasma membrane);GO:0009507(chloroplast);GO:0016301(kinase activity);GO:0016310(phosphorylation)	NA	PREDICTED: probable serine/threonine-protein kinase NAK [Theobroma cacao]	BIK1	3.9212	up	2.16853e-12	7.74582e-11	yes
TRINITY_DN48346_c0_g1	-	-	-	-	-3.37914	down	2.1847e-12	7.79635e-11	yes
TRINITY_DN47669_c2_g1	GO:0005886(plasma membrane);GO:0016301(kinase activity);GO:0016310(phosphorylation)	NA	PREDICTED: pto-interacting protein 1 [Nicotiana sylvestris]	PERK8	-2.03051	down	2.20066e-12	7.84604e-11	yes
TRINITY_DN56150_c0_g2	GO:0005737(cytoplasm);GO:0006979(response to oxidative stress);GO:0055114(oxidation-reduction process)	NA	2-alkenal reductase (NADP(+)-dependent)-like [Cynara cardunculus var. scolymus]	DBR	3.46952	up	2.23136e-12	7.94813e-11	yes
TRINITY_DN54627_c0_g1	-	-	MDIS1-interacting receptor like kinase 2-like [Coffea arabica]	-	-4.85752	down	2.26698e-12	8.06757e-11	yes
TRINITY_DN54219_c1_g1	-	NA	Retrovirus-related Pol polyprotein from transposon TNT 1-94 [Vitis vinifera]	-	2.9522	up	2.33201e-12	8.28475e-11	yes
TRINITY_DN44629_c1_g4	-	-	-	-	-4.99442	down	2.33231e-12	8.28475e-11	yes
TRINITY_DN45336_c4_g1	-	-	-	-	-3.60941	down	2.35954e-12	8.37377e-11	yes
TRINITY_DN37588_c0_g2	GO:0000723(telomere maintenance);GO:0000783(nuclear telomere cap complex);GO:0000784(nuclear chromosome, telomeric region);GO:0003677(DNA binding);GO:0003684(damaged DNA binding);GO:0003690(double-stranded DNA binding);GO:0003691(double-stranded telomeric DNA binding);GO:0004003(ATP-dependent DNA helicase activity);GO:0005515(protein binding);GO:0005524(ATP binding);GO:0005576(extracellular regio…	K10884	ATP-dependent DNA helicase ii [Coccomyxa subellipsoidea C-169]	XRCC6	5.38768	up	2.39692e-12	8.49859e-11	yes
TRINITY_DN57296_c3_g1	GO:0005524(ATP binding);GO:0006952(defense response);GO:0007165(signal transduction);GO:0009816(defense response to bacterium, incompatible interaction);GO:0042742(defense response to bacterium);GO:0043531(ADP binding)	NA	TMV resistance protein N [Prunus persica]	TAO1	4.41748	up	2.46031e-12	8.71534e-11	yes
TRINITY_DN46936_c3_g1	GO:0004842(ubiquitin-protein transferase activity);GO:0019005(SCF ubiquitin ligase complex);GO:0031146(SCF-dependent proteasomal ubiquitin-dependent protein catabolic process)	-	hypothetical protein CISIN_1g046579mg [Citrus sinensis]	-	3.72054	up	2.47128e-12	8.74617e-11	yes
TRINITY_DN37871_c0_g1	-	-	-	-	-3.60495	down	2.49632e-12	8.82666e-11	yes
TRINITY_DN46737_c1_g1	GO:0004150(dihydroneopterin aldolase activity);GO:0005829(cytosol);GO:0006760(folic acid-containing compound metabolic process);GO:0009507(chloroplast);GO:0046654(tetrahydrofolate biosynthetic process);GO:0046656(folic acid biosynthetic process);GO:0102083(7,8-dihydromonapterin aldolase activity)	K01633	FolB domain-containing protein [Cephalotus follicularis]	FOLB1	-1.9414	down	2.5382e-12	8.96652e-11	yes
TRINITY_DN57444_c5_g6	-	-	-	-	-4.92542	down	2.54661e-12	8.988e-11	yes
TRINITY_DN41886_c2_g1	-	-	hypothetical protein L484_012616 [Morus notabilis]	-	-4.24712	down	2.59158e-12	9.13836e-11	yes
TRINITY_DN51984_c0_g3	-	-	-	-	-3.64138	down	2.60216e-12	9.16725e-11	yes
TRINITY_DN46700_c1_g2	-	-	-	-	-2.68957	down	2.638e-12	9.28504e-11	yes
TRINITY_DN54110_c1_g3	-	-	-	-	-4.74308	down	2.64786e-12	9.31124e-11	yes
TRINITY_DN54310_c4_g1	GO:0000139(Golgi membrane);GO:0002239(response to oomycetes);GO:0005737(cytoplasm);GO:0005789(endoplasmic reticulum membrane);GO:0005886(plasma membrane);GO:0006952(defense response);GO:0009817(defense response to fungus, incompatible interaction);GO:0030275(LRR domain binding)	K08852	hypothetical protein CDL15_Pgr008245 [Punica granatum]	RPP1	3.1155	up	2.6623e-12	9.35349e-11	yes
TRINITY_DN54486_c2_g1	-	-	-	-	2.75871	up	2.66618e-12	9.35857e-11	yes
TRINITY_DN54617_c4_g2	GO:0005886(plasma membrane);GO:0009507(chloroplast);GO:0009706(chloroplast inner membrane);GO:0009941(chloroplast envelope);GO:0016491(oxidoreductase activity)	NA	short-chain dehydrogenase TIC 32, chloroplastic [Ziziphus jujuba]	TIC32	3.01298	up	2.72434e-12	9.55404e-11	yes
TRINITY_DN46263_c2_g7	GO:0005737(cytoplasm);GO:0010345(suberin biosynthetic process);GO:0016740(transferase activity);GO:0016747(transferase activity, transferring acyl groups other than amino-acyl groups);GO:0050734(hydroxycinnamoyltransferase activity);GO:0052325(cell wall pectin biosynthetic process);GO:0102406(omega-hydroxypalmitate O-sinapoyl transferase activity)	K15400	Transferase [Corchorus capsularis]	HHT1	2.73646	up	2.73027e-12	9.56612e-11	yes
TRINITY_DN39883_c0_g1	GO:0005773(vacuole);GO:0005774(vacuolar membrane);GO:0008150(biological_process);GO:0009507(chloroplast);GO:0020037(heme binding)	-	heme-binding protein 2 isoform X1 [Coffea eugenioides]	-	-1.81556	down	2.74764e-12	9.61825e-11	yes
TRINITY_DN47019_c4_g4	GO:0003735(structural constituent of ribosome);GO:0005840(ribosome);GO:0006412(translation)	K02950	ribosomal protein S12C [Medicago truncatula]	RPS12	2.50505	up	2.82645e-12	9.88515e-11	yes
TRINITY_DN54384_c0_g1	-	-	uncharacterized protein LOC21390318 [Morus notabilis]	-	-2.16424	down	2.86644e-12	1.00159e-10	yes
TRINITY_DN51152_c0_g2	-	-	-	-	3.79242	up	2.88292e-12	1.00644e-10	yes
TRINITY_DN52682_c1_g2	GO:0005737(cytoplasm);GO:0030001(metal ion transport);GO:0046914(transition metal ion binding);GO:0046916(cellular transition metal ion homeostasis)	NA	heavy metal-associated isoprenylated plant protein 26-like [Helianthus annuus]	HIPP26	-2.5732	down	2.92483e-12	1.02014e-10	yes
TRINITY_DN49850_c2_g1	GO:0016020(membrane);GO:0016709(oxidoreductase activity, acting on paired donors, with incorporation or reduction of molecular oxygen, NAD(P)H as one donor, and incorporation of one atom of oxygen);GO:0044550(secondary metabolite biosynthetic process)	NA	putative premnaspirodiene oxygenase [Rosa chinensis]	CYP71D10	3.63327	up	2.96465e-12	1.0331e-10	yes
TRINITY_DN55550_c0_g1	GO:0008194(UDP-glycosyltransferase activity);GO:0009813(flavonoid biosynthetic process);GO:0043231(intracellular membrane-bounded organelle);GO:0052696(flavonoid glucuronidation)	K13495	zeatin O-glucosyltransferase-like [Coffea arabica]	ZOG1	3.23818	up	3.10351e-12	1.08051e-10	yes
TRINITY_DN53028_c4_g1	GO:0003674(molecular_function);GO:0005886(plasma membrane);GO:0008150(biological_process);GO:0016021(integral component of membrane)	NA	UPF0481 protein At3g47200-like [Abrus precatorius]	At3g47200	-4.78155	down	3.15721e-12	1.09821e-10	yes
TRINITY_DN52706_c1_g2	-	-	Enhancer of mRNA-decapping protein [Actinidia chinensis var. chinensis]	-	4.52723	up	3.18046e-12	1.1053e-10	yes
TRINITY_DN42155_c0_g2	GO:2001032(regulation of double-strand break repair via nonhomologous end joining)	-	PREDICTED: LOW QUALITY PROTEIN: uncharacterized protein LOC105976410 [Erythranthe guttata]	-	3.72393	up	3.20311e-12	1.11217e-10	yes
TRINITY_DN57369_c2_g5	-	-	-	-	3.53768	up	3.30021e-12	1.14486e-10	yes
TRINITY_DN45456_c1_g1	GO:0004190(aspartic-type endopeptidase activity);GO:0006508(proteolysis);GO:0030163(protein catabolic process)	NA	aspartic proteinase-like [Olea europaea var. sylvestris]	-	2.44548	up	3.32137e-12	1.15116e-10	yes
TRINITY_DN44309_c0_g2	GO:0004842(ubiquitin-protein transferase activity);GO:0019005(SCF ubiquitin ligase complex);GO:0031146(SCF-dependent proteasomal ubiquitin-dependent protein catabolic process)	-	PREDICTED: putative F-box protein At3g10240 isoform X1 [Ipomoea nil]	-	2.46128	up	3.3746e-12	1.16856e-10	yes
TRINITY_DN45137_c2_g1	GO:0003677(DNA binding);GO:0003700(DNA binding transcription factor activity);GO:0005515(protein binding);GO:0005634(nucleus);GO:0006351(transcription, DNA-templated);GO:0006355(regulation of transcription, DNA-templated);GO:0043565(sequence-specific DNA binding);GO:0046983(protein dimerization activity)	-	PREDICTED: transcription factor BIM1 [Vitis vinifera]	BIM2	-1.85564	down	3.37972e-12	1.16928e-10	yes
TRINITY_DN46546_c2_g2	-	-	-	-	-6.49695	down	3.41611e-12	1.18081e-10	yes
TRINITY_DN56955_c2_g1	GO:0003674(molecular_function);GO:0005515(protein binding);GO:0005576(extracellular region);GO:0008150(biological_process);GO:0016021(integral component of membrane);GO:0050832(defense response to fungus)	NA	BAG-associated GRAM protein [Actinidia chinensis var. chinensis]	BAGP1	1.58324	up	3.4609e-12	1.19522e-10	yes
TRINITY_DN57271_c0_g1	GO:0005886(plasma membrane)	NA	rust resistance kinase Lr10-like [Durio zibethinus]	LRK10	-2.19372	down	3.4778e-12	1.19998e-10	yes
TRINITY_DN41731_c0_g2	GO:0005576(extracellular region);GO:0016298(lipase activity);GO:0052689(carboxylic ester hydrolase activity)	K21026	hypothetical protein CDL15_Pgr009818 [Punica granatum]	At1g20120	-6.05441	down	3.58341e-12	1.23532e-10	yes
TRINITY_DN47933_c1_g1	-	-	-	-	4.4594	up	3.68569e-12	1.26944e-10	yes
TRINITY_DN53299_c3_g1	GO:0004478(methionine adenosyltransferase activity);GO:0005829(cytosol)	K00789	S-adenosyl-L-methionine synthetase [Fragaria x ananassa]	METK2	8.2976	up	3.70467e-12	1.27484e-10	yes
TRINITY_DN40412_c1_g1	GO:0000146(microfilament motor activity);GO:0000166(nucleotide binding);GO:0003774(motor activity);GO:0003779(actin binding);GO:0005515(protein binding);GO:0005516(calmodulin binding);GO:0005524(ATP binding);GO:0005790(smooth endoplasmic reticulum);GO:0005903(brush border);GO:0010923(negative regulation of phosphatase activity);GO:0016323(basolateral plasma membrane);GO:0016459(myosin complex);GO…	NA	myosin-1-like [Quercus suber]	Myo1d	3.41437	up	3.84202e-12	1.32092e-10	yes
TRINITY_DN50455_c1_g3	GO:0004866(endopeptidase inhibitor activity);GO:0005576(extracellular region);GO:0005618(cell wall);GO:0048046(apoplast)	-	hypothetical protein VITISV_027379 [Vitis vinifera]	KTI2	-7.3634	down	3.90893e-12	1.34273e-10	yes
TRINITY_DN57945_c1_g1	GO:0003677(DNA binding);GO:0005737(cytoplasm);GO:0008150(biological_process)	NA	LOW QUALITY PROTEIN: uncharacterized protein LOC112008665 [Quercus suber]	-	-3.12933	down	3.98653e-12	1.36816e-10	yes
TRINITY_DN55099_c3_g1	-	-	-	-	-2.69131	down	4.00049e-12	1.37173e-10	yes
TRINITY_DN53919_c1_g1	-	-	-	-	-6.69365	down	4.03151e-12	1.38114e-10	yes
TRINITY_DN45554_c3_g3	-	-	-	-	-6.38528	down	4.05895e-12	1.38931e-10	yes
TRINITY_DN54361_c2_g2	-	-	-	-	-5.96771	down	4.10201e-12	1.4028e-10	yes
TRINITY_DN58001_c2_g1	GO:0005739(mitochondrion)	K03006	Retrovirus-related Pol polyprotein from transposon TNT 1-94 [Cajanus cajan]	-	3.80689	up	4.19376e-12	1.43291e-10	yes
TRINITY_DN48201_c1_g1	GO:0008422(beta-glucosidase activity);GO:0009251(glucan catabolic process)	K05349	uncharacterized protein LOC112193668 [Rosa chinensis]	BACOVA_02659	3.09191	up	4.20492e-12	1.43545e-10	yes
TRINITY_DN48617_c5_g1	-	-	-	-	9.97704	up	4.31948e-12	1.47325e-10	yes
TRINITY_DN56050_c2_g2	GO:0004620(phospholipase activity);GO:0004806(triglyceride lipase activity);GO:0006629(lipid metabolic process);GO:0008970(phosphatidylcholine 1-acylhydrolase activity);GO:0009507(chloroplast);GO:0016042(lipid catabolic process);GO:0016787(hydrolase activity);GO:0047714(galactolipase activity)	K16818	phospholipase A1-Igamma1, chloroplastic-like [Rosa chinensis]	At2g30550	-3.60093	down	4.37434e-12	1.49064e-10	yes
TRINITY_DN55958_c2_g4	GO:0005783(endoplasmic reticulum)	K09490	luminal-binding protein 5 [Jatropha curcas]	BIP5	2.62458	up	4.39203e-12	1.49535e-10	yes
TRINITY_DN55738_c2_g5	-	-	hypothetical protein CTI12_AA288420 [Artemisia annua]	-	-5.13378	down	4.4326e-12	1.50783e-10	yes
TRINITY_DN48654_c0_g3	GO:0005515(protein binding);GO:0006952(defense response);GO:0042742(defense response to bacterium);GO:0050832(defense response to fungus)	NA	TMV resistance protein like [Actinidia chinensis var. chinensis]	SNC1	4.10347	up	4.46296e-12	1.51682e-10	yes
TRINITY_DN54206_c2_g3	-	-	PREDICTED: uncharacterized protein LOC107786173 [Nicotiana tabacum]	-	-2.94649	down	4.47201e-12	1.51855e-10	yes
TRINITY_DN48238_c1_g1	-	K08852	PREDICTED: TMV resistance protein N-like [Eucalyptus grandis]	-	-2.89244	down	4.48219e-12	1.52067e-10	yes
TRINITY_DN54589_c2_g1	-	-	-	-	6.90032	up	4.77256e-12	1.61776e-10	yes
TRINITY_DN41041_c2_g2	GO:0003824(catalytic activity);GO:0004312(fatty acid synthase activity);GO:0004313([acyl-carrier-protein] S-acetyltransferase activity);GO:0004314([acyl-carrier-protein] S-malonyltransferase activity);GO:0004315(3-oxoacyl-[acyl-carrier-protein] synthase activity);GO:0004316(3-oxoacyl-[acyl-carrier-protein] reductase (NADPH) activity);GO:0004317(3-hydroxypalmitoyl-[acyl-carrier-protein] dehydratas…	K00665	hypothetical protein COCSUDRAFT_47508 [Coccomyxa subellipsoidea C-169]	Fasn	3.24776	up	4.96466e-12	1.6814e-10	yes
TRINITY_DN56976_c2_g7	-	K08247	hypothetical protein DCAR_001729 [Daucus carota subsp. sativus]	MMT1	-6.2796	down	4.99685e-12	1.69081e-10	yes
TRINITY_DN52385_c3_g1	GO:0004190(aspartic-type endopeptidase activity);GO:0006508(proteolysis);GO:0030163(protein catabolic process)	-	LOB domain-containing protein 12 [Zea mays]	-	-6.29934	down	5.01783e-12	1.69642e-10	yes
TRINITY_DN52717_c0_g2	-	-	-	-	-3.12097	down	5.08139e-12	1.7164e-10	yes
TRINITY_DN47806_c1_g5	-	-	-	-	7.25689	up	5.19283e-12	1.75251e-10	yes
TRINITY_DN45046_c2_g2	-	-	-	-	6.51089	up	5.23176e-12	1.76368e-10	yes
TRINITY_DN49711_c1_g1	GO:0004198(calcium-dependent cysteine-type endopeptidase activity);GO:0005737(cytoplasm);GO:0006508(proteolysis)	K13448	probable calcium-binding protein CML49 [Herrania umbratica]	CML50	3.3915	up	5.23508e-12	1.76368e-10	yes
TRINITY_DN52284_c0_g1	GO:0003674(molecular_function);GO:0008150(biological_process);GO:0009507(chloroplast)	K07466	replication protein A 70 kDa DNA-binding subunit D-like [Quercus suber]	-	3.59267	up	5.49384e-12	1.84924e-10	yes
TRINITY_DN46980_c2_g2	-	NA	biogenesis of lysosome-related organelles complex 1 subunit 2 [Jatropha curcas]	-	-2.60114	down	5.65545e-12	1.90198e-10	yes
TRINITY_DN55449_c1_g2	-	-	-	-	3.75985	up	5.75061e-12	1.93229e-10	yes
TRINITY_DN57827_c2_g1	-	-	-	-	2.76165	up	5.87034e-12	1.97081e-10	yes
TRINITY_DN37604_c1_g1	-	-	-	-	-1.93892	down	5.98093e-12	2.00619e-10	yes
TRINITY_DN57591_c0_g1	-	-	-	-	-2.98742	down	5.99784e-12	2.01011e-10	yes
TRINITY_DN53755_c1_g3	GO:0010334(sesquiterpene synthase activity);GO:0051762(sesquiterpene biosynthetic process)	K07385	terpene synthase 10-like isoform X1 [Cucurbita pepo subsp. pepo]	TPS24	4.41323	up	6.13188e-12	2.05325e-10	yes
TRINITY_DN47573_c2_g1	-	-	-	-	6.31184	up	6.14309e-12	2.05521e-10	yes
TRINITY_DN41004_c2_g1	GO:0005773(vacuole);GO:0005774(vacuolar membrane);GO:0016021(integral component of membrane)	NA	protein NUCLEAR FUSION DEFECTIVE 4-like [Coffea eugenioides]	-	1.91393	up	6.25102e-12	2.08951e-10	yes
TRINITY_DN52125_c0_g1	GO:0000923(equatorial microtubule organizing center);GO:0000930(gamma-tubulin complex);GO:0005200(structural constituent of cytoskeleton);GO:0005813(centrosome);GO:0005816(spindle pole body);GO:0031122(cytoplasmic microtubule organization);GO:0043015(gamma-tubulin binding);GO:0051011(microtubule minus-end binding);GO:0051298(centrosome duplication);GO:0051415(microtubule nucleation by interphase …	-	Anaphase-promoting complex subunit like [Actinidia chinensis var. chinensis]	-	1.59972	up	6.33553e-12	2.11592e-10	yes
TRINITY_DN57866_c2_g1	-	-	-	-	-2.2488	down	6.55449e-12	2.18716e-10	yes
TRINITY_DN37912_c0_g4	GO:0016021(integral component of membrane);GO:0042626(ATPase activity, coupled to transmembrane movement of substances);GO:0055085(transmembrane transport)	K05658	ATP-binding cassette subfamily C member 9 [Artemisia annua]	ABCB18	-2.1343	down	6.6184e-12	2.20657e-10	yes
TRINITY_DN49590_c1_g3	GO:0005739(mitochondrion);GO:0005794(Golgi apparatus);GO:0009416(response to light stimulus);GO:0009507(chloroplast);GO:0009534(chloroplast thylakoid);GO:0009535(chloroplast thylakoid membrane);GO:0009579(thylakoid);GO:0009768(photosynthesis, light harvesting in photosystem I);GO:0009941(chloroplast envelope);GO:0010287(plastoglobule);GO:0015979(photosynthesis);GO:0016168(chlorophyll binding);GO:…	K08912	PREDICTED: chlorophyll a-b binding protein 2, chloroplastic [Camelina sativa]	LHCB1.1	9.9388	up	6.63304e-12	2.20954e-10	yes
TRINITY_DN42931_c4_g1	GO:0005737(cytoplasm);GO:0005829(cytosol);GO:0016491(oxidoreductase activity);GO:0046686(response to cadmium ion);GO:0055114(oxidation-reduction process)	-	auxin-induced protein PCNT115-like [Chenopodium quinoa]	IN2-2	-4.101	down	6.64852e-12	2.21279e-10	yes
TRINITY_DN41988_c2_g3	GO:0004022(alcohol dehydrogenase (NAD) activity);GO:0005829(cytosol);GO:0006561(proline biosynthetic process);GO:0009408(response to heat);GO:0009414(response to water deprivation);GO:0009688(abscisic acid biosynthetic process);GO:0009750(response to fructose);GO:0010115(regulation of abscisic acid biosynthetic process);GO:0010182(sugar mediated signaling pathway);GO:0010301(xanthoxin dehydrogena…	K09841	xanthoxin dehydrogenase [Olea europaea var. sylvestris]	ABA2	-1.83078	down	6.96176e-12	2.31504e-10	yes
TRINITY_DN53183_c3_g2	GO:0004842(ubiquitin-protein transferase activity);GO:0005737(cytoplasm);GO:0009966(regulation of signal transduction)	NA	uncharacterized protein LOC113845928 isoform X4 [Abrus precatorius]	BPC1	-2.22156	down	7.24818e-12	2.40821e-10	yes
TRINITY_DN28281_c0_g1	-	-	-	-	5.79478	up	7.3891e-12	2.45139e-10	yes
TRINITY_DN53159_c1_g3	-	-	-	-	4.87399	up	7.39086e-12	2.45139e-10	yes
TRINITY_DN8928_c0_g1	GO:0005634(nucleus)	-	PREDICTED: uncharacterized protein LOC108217730 [Daucus carota subsp. sativus]	-	4.59145	up	7.61028e-12	2.52199e-10	yes
TRINITY_DN50944_c1_g2	GO:0000079(regulation of cyclin-dependent protein serine/threonine kinase activity);GO:0001836(release of cytochrome c from mitochondria);GO:0003334(keratinocyte development);GO:0005515(protein binding);GO:0005615(extracellular space);GO:0005634(nucleus);GO:0005737(cytoplasm);GO:0005739(mitochondrion);GO:0005829(cytosol);GO:0006469(negative regulation of protein kinase activity);GO:0006977(DNA da…	NA	predicted protein [Hordeum vulgare subsp. vulgare]	SFN	5.66626	up	7.82119e-12	2.58966e-10	yes
TRINITY_DN51637_c0_g3	GO:0010334(sesquiterpene synthase activity);GO:0045338(farnesyl diphosphate metabolic process);GO:0051762(sesquiterpene biosynthetic process)	K15803	sesquiterpene synthase 5 [Valeriana officinalis]	VIT_19s0014g04930	-5.19527	down	7.83862e-12	2.5932e-10	yes
TRINITY_DN54127_c2_g1	GO:0003906(DNA-(apurinic or apyrimidinic site) lyase activity);GO:0005634(nucleus);GO:0006284(base-excision repair);GO:0008311(double-stranded DNA 3'-5' exodeoxyribonuclease activity)	-	uncharacterized protein LOC110762145 [Prunus avium]	-	-2.53621	down	7.86044e-12	2.59819e-10	yes
TRINITY_DN54526_c2_g1	-	-	-	-	5.37525	up	7.90562e-12	2.61089e-10	yes
TRINITY_DN57894_c3_g1	GO:0016020(membrane);GO:0016709(oxidoreductase activity, acting on paired donors, with incorporation or reduction of molecular oxygen, NAD(P)H as one donor, and incorporation of one atom of oxygen);GO:0044550(secondary metabolite biosynthetic process)	NA	premnaspirodiene oxygenase-like [Manihot esculenta]	CYP71D12	1.9329	up	8.10997e-12	2.67608e-10	yes
TRINITY_DN57477_c0_g1	GO:0039520(induction by virus of host autophagy);GO:0039611(suppression by virus of host translation initiation factor activity)	-	-	ORF1	5.49543	up	8.12221e-12	2.67694e-10	yes
TRINITY_DN50227_c0_g1	-	-	-	-	-4.51424	down	8.12646e-12	2.67694e-10	yes
TRINITY_DN43755_c0_g2	-	-	-	-	6.04873	up	8.4112e-12	2.76837e-10	yes
TRINITY_DN47887_c0_g1	GO:0000062(fatty-acyl-CoA binding);GO:0001666(response to hypoxia);GO:0005737(cytoplasm);GO:0005829(cytosol);GO:0006869(lipid transport);GO:0008289(lipid binding);GO:0009416(response to light stimulus)	-	hypothetical protein DCAR_029395 [Daucus carota subsp. sativus]	ACBP4	3.08511	up	8.46503e-12	2.78371e-10	yes
TRINITY_DN46768_c2_g3	GO:0016068(type I hypersensitivity)	-	hypothetical protein CDL12_01249 [Handroanthus impetiginosus]	-	-2.87167	down	8.47284e-12	2.7839e-10	yes
TRINITY_DN57209_c1_g2	GO:0002229(defense response to oomycetes);GO:0009507(chloroplast);GO:0009536(plastid);GO:0016021(integral component of membrane);GO:0031969(chloroplast membrane);GO:0034635(glutathione transport);GO:0046686(response to cadmium ion)	-	hypothetical protein CEY00_Acc10659 [Actinidia chinensis var. chinensis]	CLT1	2.00187	up	8.52045e-12	2.79716e-10	yes
TRINITY_DN57353_c0_g3	-	-	-	-	2.35978	up	8.62706e-12	2.82975e-10	yes
TRINITY_DN47050_c2_g1	-	-	-	-	-4.47894	down	8.64963e-12	2.83474e-10	yes
TRINITY_DN51114_c4_g4	-	-	-	-	-3.29731	down	8.78904e-12	2.87798e-10	yes
TRINITY_DN55387_c1_g3	-	K12448	serine/threonine-protein phosphatase 7 long form homolog isoform X1 [Sesamum indicum]	At1g48120	4.81404	up	9.27501e-12	3.03453e-10	yes
TRINITY_DN44117_c1_g2	-	-	-	-	4.78926	up	9.33138e-12	3.05039e-10	yes
TRINITY_DN44758_c5_g1	GO:0009507(chloroplast);GO:0009813(flavonoid biosynthetic process);GO:0009964(negative regulation of flavonoid biosynthetic process);GO:0016491(oxidoreductase activity);GO:0033729(anthocyanidin reductase activity);GO:0050662(coenzyme binding);GO:0055114(oxidation-reduction process)	K08695	Anthocyanidin reductase [Actinidia chinensis var. chinensis]	BAN	-2.02574	down	9.56824e-12	3.12516e-10	yes
TRINITY_DN50474_c2_g2	-	NA	putative disease resistance protein rga3 [Nicotiana attenuata]	RGA2	-5.4821	down	9.80679e-12	3.20037e-10	yes
TRINITY_DN55999_c3_g1	GO:0003674(molecular_function);GO:0005634(nucleus);GO:0008150(biological_process)	-	cyclase/dehydrase protein [Actinidia chinensis var. chinensis]	-	1.8895	up	9.93048e-12	3.23799e-10	yes
TRINITY_DN51352_c1_g4	-	-	-	-	-4.03431	down	9.95037e-12	3.24173e-10	yes
TRINITY_DN53456_c0_g1	GO:0003674(molecular_function);GO:0005575(cellular_component);GO:0008150(biological_process)	NA	putative RNA-directed DNA polymerase [Rosa chinensis]	pol	2.06216	up	1.03426e-11	3.36668e-10	yes
TRINITY_DN2537_c0_g1	GO:0005859(muscle myosin complex);GO:0005865(striated muscle thin filament);GO:0006941(striated muscle contraction);GO:0007015(actin filament organization);GO:0008307(structural constituent of muscle);GO:0030018(Z disc);GO:0031430(M band);GO:0045214(sarcomere organization);GO:0051015(actin filament binding);GO:0051371(muscle alpha-actinin binding);GO:0071688(striated muscle myosin thick filament …	-	-	Mybphl	-5.7815	down	1.03619e-11	3.37011e-10	yes
TRINITY_DN48273_c0_g2	GO:0005737(cytoplasm);GO:0006952(defense response)	K16226	PREDICTED: TMV resistance protein N-like [Nicotiana tomentosiformis]	RPS6	2.37658	up	1.04702e-11	3.40247e-10	yes
TRINITY_DN54077_c2_g4	-	-	-	-	-5.0106	down	1.05036e-11	3.41043e-10	yes
TRINITY_DN44472_c3_g4	GO:0006952(defense response)	K13457	CC-NBS-LRR class disease resistance protein, putative [Theobroma cacao]	RF9	-4.48353	down	1.05644e-11	3.42728e-10	yes
TRINITY_DN51882_c2_g3	GO:0000148(1,3-beta-D-glucan synthase complex);GO:0003843(1,3-beta-D-glucan synthase activity);GO:0005886(plasma membrane)	NA	Callose synthase [Actinidia chinensis var. chinensis]	CALS1	-2.29314	down	1.0744e-11	3.48263e-10	yes
TRINITY_DN58289_c0_g1	-	-	PREDICTED: uncharacterized protein LOC105972513 [Erythranthe guttata]	-	5.06357	up	1.10387e-11	3.57513e-10	yes
TRINITY_DN48397_c1_g1	GO:0003999(adenine phosphoribosyltransferase activity);GO:0005737(cytoplasm);GO:0005829(cytosol);GO:0006166(purine ribonucleoside salvage);GO:0006168(adenine salvage);GO:0009116(nucleoside metabolic process);GO:0016021(integral component of membrane);GO:0044209(AMP salvage)	K00759	hypothetical protein CDL15_Pgr015767 [Punica granatum]	APT5	-3.1646	down	1.11219e-11	3.59908e-10	yes
TRINITY_DN45327_c0_g2	GO:0004674(protein serine/threonine kinase activity);GO:0005524(ATP binding);GO:0005886(plasma membrane);GO:0006468(protein phosphorylation);GO:0007169(transmembrane receptor protein tyrosine kinase signaling pathway);GO:0016021(integral component of membrane);GO:0016301(kinase activity);GO:0016310(phosphorylation)	NA	PREDICTED: probable LRR receptor-like serine/threonine-protein kinase At3g47570 [Pyrus x bretschneideri]	At3g47110	4.1387	up	1.11647e-11	3.60988e-10	yes
TRINITY_DN54532_c2_g7	-	-	-	-	-4.21272	down	1.13125e-11	3.6546e-10	yes
TRINITY_DN41535_c1_g3	GO:0004854(xanthine dehydrogenase activity);GO:0005829(cytosol);GO:0009115(xanthine catabolic process);GO:0016903(oxidoreductase activity, acting on the aldehyde or oxo group of donors);GO:0050660(flavin adenine dinucleotide binding)	K09842	PREDICTED: indole-3-acetaldehyde oxidase-like [Nelumbo nucifera]	AAO1	-3.31873	down	1.13291e-11	3.65692e-10	yes
TRINITY_DN41264_c2_g13	GO:0001666(response to hypoxia);GO:0001701(in utero embryonic development);GO:0005743(mitochondrial inner membrane);GO:0005747(mitochondrial respiratory chain complex I);GO:0006120(mitochondrial electron transport, NADH to ubiquinone);GO:0007568(aging);GO:0008137(NADH dehydrogenase (ubiquinone) activity);GO:0016021(integral component of membrane);GO:0021549(cerebellum development);GO:0032981(mito…	K03881	NADH dehydrogenase subunit 4 (mitochondrion) [Micromonas pusilla CCMP1545]	MT-ND4	5.0119	up	1.16182e-11	3.74707e-10	yes
TRINITY_DN36963_c0_g1	-	-	-	-	4.04784	up	1.16666e-11	3.75956e-10	yes
TRINITY_DN54482_c1_g3	GO:0016020(membrane);GO:0016709(oxidoreductase activity, acting on paired donors, with incorporation or reduction of molecular oxygen, NAD(P)H as one donor, and incorporation of one atom of oxygen);GO:0042343(indole glucosinolate metabolic process);GO:0044550(secondary metabolite biosynthetic process);GO:0098542(defense response to other organism)	K13260	Cytochrome P450 81E8 like [Actinidia chinensis var. chinensis]	CYP81E9	4.62376	up	1.18194e-11	3.80259e-10	yes
TRINITY_DN57892_c3_g4	GO:0004672(protein kinase activity);GO:0004674(protein serine/threonine kinase activity);GO:0005524(ATP binding);GO:0005886(plasma membrane);GO:0006468(protein phosphorylation);GO:0009741(response to brassinosteroid);GO:0009826(unidimensional cell growth);GO:0016021(integral component of membrane);GO:0016301(kinase activity)	NA	receptor-like protein kinase FERONIA [Dorcoceras hygrometricum]	At1g30570	5.09905	up	1.18199e-11	3.80259e-10	yes
TRINITY_DN46495_c0_g1	GO:0005773(vacuole);GO:0005887(integral component of plasma membrane);GO:0009506(plasmodesma);GO:0009992(cellular water homeostasis);GO:0015250(water channel activity);GO:0015254(glycerol channel activity);GO:0034220(ion transmembrane transport)	NA	aquaporin PIP1-3 [Manihot esculenta]	PIP1-2	-1.82466	down	1.18904e-11	3.82207e-10	yes
TRINITY_DN36431_c1_g1	GO:0070062(extracellular exosome)	-	-	FCGBP	11.2109	up	1.20367e-11	3.86589e-10	yes
TRINITY_DN54933_c1_g1	-	-	-	-	-3.63173	down	1.212e-11	3.88939e-10	yes
TRINITY_DN43516_c2_g2	GO:0005515(protein binding);GO:0005634(nucleus);GO:0006355(regulation of transcription, DNA-templated);GO:0008270(zinc ion binding);GO:0009585(red, far-red light phototransduction);GO:0009639(response to red or far red light);GO:0045893(positive regulation of transcription, DNA-templated)	NA	protein FAR1-RELATED SEQUENCE 5-like [Quercus suber]	FRS5	4.69883	up	1.26671e-11	4.0616e-10	yes
TRINITY_DN40753_c2_g1	-	-	-	-	-4.60336	down	1.28466e-11	4.11571e-10	yes
TRINITY_DN56694_c3_g1	GO:0004596(peptide alpha-N-acetyltransferase activity);GO:0005737(cytoplasm);GO:0017196(N-terminal peptidyl-methionine acetylation)	K01528	uncharacterized protein LOC109841474 [Asparagus officinalis]	-	2.7473	up	1.31316e-11	4.20353e-10	yes
TRINITY_DN49513_c0_g2	-	-	-	-	3.11966	up	1.32711e-11	4.24466e-10	yes
TRINITY_DN48345_c0_g2	GO:0004842(ubiquitin-protein transferase activity);GO:0019005(SCF ubiquitin ligase complex);GO:0031146(SCF-dependent proteasomal ubiquitin-dependent protein catabolic process)	NA	hypothetical protein BC332_24258 [Capsicum chinense]	At3g23880	2.18914	up	1.33392e-11	4.26291e-10	yes
TRINITY_DN51410_c1_g1	-	-	-	-	3.67014	up	1.34042e-11	4.28014e-10	yes
TRINITY_DN52938_c1_g1	-	-	unnamed protein product [Triticum aestivum]	-	7.84183	up	1.34782e-11	4.30003e-10	yes
TRINITY_DN47363_c0_g3	GO:0003674(molecular_function);GO:0005576(extracellular region);GO:0080167(response to karrikin)	NA	cysteine-rich repeat secretory protein 55 [Citrus clementina]	CRRSP55	3.38286	up	1.34889e-11	4.30003e-10	yes
TRINITY_DN49638_c4_g2	-	-	PREDICTED: uncharacterized protein LOC109191598 [Ipomoea nil]	-	-3.36461	down	1.35585e-11	4.31867e-10	yes
TRINITY_DN41959_c0_g2	GO:0005515(protein binding);GO:0005524(ATP binding);GO:0005737(cytoplasm);GO:0005829(cytosol);GO:0005832(chaperonin-containing T-complex);GO:0005874(microtubule);GO:0006457(protein folding);GO:0032212(positive regulation of telomere maintenance via telomerase);GO:0044183(protein binding involved in protein folding);GO:0050821(protein stabilization);GO:0051082(unfolded protein binding);GO:0070062(…	NA	hypothetical protein CBR_g8264 [Chara braunii]	CCT6A	6.98628	up	1.37934e-11	4.38986e-10	yes
TRINITY_DN52388_c1_g4	-	-	-	-	-5.5095	down	1.40043e-11	4.4533e-10	yes
TRINITY_DN54584_c4_g2	GO:0004601(peroxidase activity);GO:0009505(plant-type cell wall);GO:0009664(plant-type cell wall organization)	K00430	peroxidase 18 [Ziziphus jujuba]	PER18	-3.03022	down	1.46022e-11	4.63921e-10	yes
TRINITY_DN51249_c0_g1	GO:0004842(ubiquitin-protein transferase activity);GO:0019005(SCF ubiquitin ligase complex);GO:0031146(SCF-dependent proteasomal ubiquitin-dependent protein catabolic process)	-	hypothetical protein CCACVL1_18466 [Corchorus capsularis]	-	1.96919	up	1.4613e-11	4.63921e-10	yes
TRINITY_DN43599_c5_g1	-	-	-	-	-4.04118	down	1.49641e-11	4.74675e-10	yes
TRINITY_DN53576_c2_g5	-	-	-	-	6.22709	up	1.50898e-11	4.78269e-10	yes
TRINITY_DN50971_c2_g3	-	NA	probable LRR receptor-like serine/threonine-protein kinase At3g47570 [Citrus clementina]	-	-3.60407	down	1.53435e-11	4.8591e-10	yes
TRINITY_DN42609_c1_g3	-	K01188	reverse transcriptase [Corchorus capsularis]	-	4.28614	up	1.54333e-11	4.88355e-10	yes
TRINITY_DN43579_c4_g1	-	-	uncharacterized protein LOC110604548 [Manihot esculenta]	-	-3.70775	down	1.5484e-11	4.89557e-10	yes
TRINITY_DN55428_c1_g2	-	-	-	-	-5.41546	down	1.55032e-11	4.89762e-10	yes
TRINITY_DN57920_c0_g1	GO:0005737(cytoplasm);GO:0006952(defense response)	K13459	hypothetical protein CTI12_AA595830 [Artemisia annua]	RPP5	3.32027	up	1.56098e-11	4.92724e-10	yes
TRINITY_DN52437_c5_g2	-	-	-	-	5.16887	up	1.56369e-11	4.93176e-10	yes
TRINITY_DN54642_c0_g1	GO:0004568(chitinase activity);GO:0050832(defense response to fungus)	K20547	PREDICTED: endochitinase-like [Juglans regia]	-	-3.90251	down	1.56718e-11	4.93615e-10	yes
TRINITY_DN52172_c1_g3	GO:0005737(cytoplasm);GO:0006952(defense response);GO:0007165(signal transduction);GO:0016021(integral component of membrane);GO:0043531(ADP binding)	NA	PREDICTED: TMV resistance protein N-like [Daucus carota subsp. sativus]	At4g11170	4.43395	up	1.56764e-11	4.93615e-10	yes
TRINITY_DN54361_c2_g3	-	-	-	-	3.49293	up	1.56959e-11	4.93824e-10	yes
TRINITY_DN47066_c0_g1	GO:0003674(molecular_function);GO:0005634(nucleus);GO:0005886(plasma membrane);GO:0008150(biological_process)	-	uncharacterized protein At2g33490-like [Papaver somniferum]	At2g33490	-2.39979	down	1.57296e-11	4.94481e-10	yes
TRINITY_DN41808_c1_g1	-	-	-	-	3.40719	up	1.5745e-11	4.94488e-10	yes
TRINITY_DN47485_c0_g2	-	-	protein SRC2-like [Coffea arabica]	-	4.74999	up	1.57555e-11	4.94488e-10	yes
TRINITY_DN35599_c0_g1	GO:0016020(membrane);GO:0016709(oxidoreductase activity, acting on paired donors, with incorporation or reduction of molecular oxygen, NAD(P)H as one donor, and incorporation of one atom of oxygen);GO:0044550(secondary metabolite biosynthetic process)	NA	PREDICTED: cytochrome P450 76A2-like [Nicotiana tomentosiformis]	CYP76A2	3.68073	up	1.60398e-11	5.03002e-10	yes
TRINITY_DN42564_c0_g1	GO:0005737(cytoplasm);GO:0006952(defense response);GO:0007165(signal transduction);GO:0016021(integral component of membrane);GO:0043531(ADP binding)	NA	TMV resistance protein N isoform X1 [Populus trichocarpa]	-	3.52484	up	1.62122e-11	5.07858e-10	yes
TRINITY_DN40096_c0_g1	GO:0004026(alcohol O-acetyltransferase activity)	K13065	Vinorine synthase [Actinidia chinensis var. chinensis]	ACT	3.1203	up	1.6221e-11	5.07858e-10	yes
TRINITY_DN56430_c1_g2	GO:0003964(RNA-directed DNA polymerase activity)	K12598	putative RNA-directed DNA polymerase [Rosa chinensis]	-	3.41966	up	1.65728e-11	5.1845e-10	yes
TRINITY_DN41836_c0_g1	-	-	-	-	6.9134	up	1.66251e-11	5.19667e-10	yes
TRINITY_DN50150_c5_g2	-	-	-	-	-2.54838	down	1.66467e-11	5.19921e-10	yes
TRINITY_DN55519_c1_g1	GO:0003674(molecular_function);GO:0005575(cellular_component);GO:0008150(biological_process)	NA	PREDICTED: putative GEM-like protein 8 [Vitis vinifera]	At5g08350	-8.05922	down	1.68989e-11	5.26546e-10	yes
TRINITY_DN53594_c0_g1	GO:0004197(cysteine-type endopeptidase activity);GO:0005615(extracellular space);GO:0005764(lysosome);GO:0006955(immune response);GO:0051603(proteolysis involved in cellular protein catabolic process)	NA	cysteine protease [Zea mays]	CCP2	-2.11126	down	1.68992e-11	5.26546e-10	yes
TRINITY_DN49606_c2_g7	GO:0003674(molecular_function);GO:0005515(protein binding);GO:0005576(extracellular region);GO:0008150(biological_process);GO:0016021(integral component of membrane);GO:0050832(defense response to fungus)	-	BAG-associated GRAM protein 1 [Vitis vinifera]	BAGP1	6.95152	up	1.68999e-11	5.26546e-10	yes
TRINITY_DN51064_c0_g1	GO:0005739(mitochondrion)	K03006	putative RNA-directed DNA polymerase [Rosa chinensis]	-	-3.6108	down	1.70863e-11	5.31924e-10	yes
TRINITY_DN43409_c3_g8	GO:0005198(structural molecule activity);GO:0030125(clathrin vesicle coat);GO:0032050(clathrin heavy chain binding);GO:0072583(clathrin-dependent endocytosis)	K04645	Clathrin light chain like [Actinidia chinensis var. chinensis]	At2g20760	2.06807	up	1.74012e-11	5.41292e-10	yes
TRINITY_DN54291_c4_g1	GO:0005783(endoplasmic reticulum);GO:0006631(fatty acid metabolic process);GO:0080132(fatty acid alpha-hydroxylase activity)	NA	PREDICTED: dihydroceramide fatty acyl 2-hydroxylase FAH2-like [Nicotiana tomentosiformis]	FAH1	4.7828	up	1.79408e-11	5.57625e-10	yes
TRINITY_DN53858_c2_g1	-	-	-	-	2.52975	up	1.85278e-11	5.75407e-10	yes
TRINITY_DN40457_c1_g1	GO:0000254(C-4 methylsterol oxidase activity);GO:0005506(iron ion binding);GO:0005783(endoplasmic reticulum);GO:0005789(endoplasmic reticulum membrane);GO:0006629(lipid metabolic process);GO:0006694(steroid biosynthetic process);GO:0008202(steroid metabolic process);GO:0008610(lipid biosynthetic process);GO:0016020(membrane);GO:0016021(integral component of membrane);GO:0016126(sterol biosyntheti…	K14424	Fatty acid hydroxylase [Ostreococcus tauri]	Msmo1	3.79315	up	1.87156e-11	5.80772e-10	yes
TRINITY_DN45268_c1_g1	GO:0003676(nucleic acid binding);GO:0003723(RNA binding);GO:0003964(RNA-directed DNA polymerase activity);GO:0005739(mitochondrion);GO:0006278(RNA-dependent DNA biosynthetic process)	K01188	PREDICTED: uncharacterized protein LOC109160819 [Ipomoea nil]	AtMg00310	3.76299	up	1.89722e-11	5.88227e-10	yes
TRINITY_DN43640_c1_g1	-	-	-	-	-4.63528	down	1.89864e-11	5.88227e-10	yes
TRINITY_DN56194_c1_g1	-	-	uncharacterized protein LOC107178830 [Citrus sinensis]	-	2.81851	up	1.92913e-11	5.97192e-10	yes
TRINITY_DN41936_c0_g1	-	-	-	-	-3.53577	down	1.95048e-11	6.03317e-10	yes
TRINITY_DN54442_c2_g4	-	-	-	-	-2.55727	down	1.96044e-11	6.05911e-10	yes
TRINITY_DN49289_c2_g1	-	-	-	-	-1.7789	down	1.98582e-11	6.13266e-10	yes
TRINITY_DN42188_c2_g3	-	-	-	-	-6.20605	down	2.00906e-11	6.19946e-10	yes
TRINITY_DN45156_c0_g1	GO:0000375(RNA splicing, via transesterification reactions);GO:0004004(ATP-dependent RNA helicase activity);GO:0005682(U5 snRNP);GO:0010501(RNA secondary structure unwinding);GO:0071013(catalytic step 2 spliceosome)	K12858	PREDICTED: DEAD-box ATP-dependent RNA helicase 21-like [Daucus carota subsp. sativus]	RH21	3.38164	up	2.02261e-11	6.23628e-10	yes
TRINITY_DN45742_c0_g1	GO:0003674(molecular_function);GO:0005886(plasma membrane);GO:0008150(biological_process);GO:0016021(integral component of membrane)	-	hypothetical protein Ahy_B07g088612 [Arachis hypogaea]	-	-5.57567	down	2.05834e-11	6.34136e-10	yes
TRINITY_DN53927_c1_g4	-	-	-	-	-6.24273	down	2.06551e-11	6.34945e-10	yes
TRINITY_DN45835_c2_g4	GO:0005634(nucleus);GO:0005737(cytoplasm)	NA	hypothetical protein CUMW_094660 [Citrus unshiu]	PUB15	-2.25284	down	2.0659e-11	6.34945e-10	yes
TRINITY_DN51420_c0_g1	-	-	-	-	-3.24581	down	2.06591e-11	6.34945e-10	yes
TRINITY_DN49319_c1_g1	GO:0005737(cytoplasm);GO:0006952(defense response);GO:0007165(signal transduction);GO:0016021(integral component of membrane);GO:0043531(ADP binding)	K08852	hypothetical protein CRG98_045887 [Punica granatum]	-	3.58676	up	2.07809e-11	6.38181e-10	yes
TRINITY_DN57339_c1_g2	-	-	-	-	-4.02825	down	2.09075e-11	6.41557e-10	yes
TRINITY_DN52045_c0_g1	-	-	-	-	-2.29347	down	2.12795e-11	6.52454e-10	yes
TRINITY_DN52351_c3_g1	GO:0005544(calcium-dependent phospholipid binding);GO:0005886(plasma membrane);GO:0006952(defense response);GO:0010186(positive regulation of cellular defense response);GO:0019725(cellular homeostasis);GO:0060548(negative regulation of cell death);GO:0090332(stomatal closure)	-	Protein BONZAI like [Actinidia chinensis var. chinensis]	BON3	-1.81532	down	2.15644e-11	6.60663e-10	yes
TRINITY_DN52898_c4_g1	-	-	-	-	-4.50806	down	2.1674e-11	6.63492e-10	yes
TRINITY_DN44687_c2_g2	GO:0004674(protein serine/threonine kinase activity);GO:0005886(plasma membrane);GO:0007166(cell surface receptor signaling pathway)	NA	PREDICTED: wall-associated receptor kinase-like 10 [Daucus carota subsp. sativus]	-	3.80613	up	2.17399e-11	6.64981e-10	yes
TRINITY_DN51480_c1_g2	-	-	remorin-like [Manihot esculenta]	-	-3.27038	down	2.18606e-11	6.68143e-10	yes
TRINITY_DN45465_c0_g2	-	-	hypothetical protein COLO4_17178 [Corchorus olitorius]	-	5.65579	up	2.23785e-11	6.83429e-10	yes
TRINITY_DN50326_c2_g4	GO:0005886(plasma membrane);GO:0006820(anion transport);GO:0008381(mechanosensitive ion channel activity)	NA	mechanosensitive ion channel family protein [Artemisia annua]	MSL6	-4.20043	down	2.27226e-11	6.9339e-10	yes
TRINITY_DN50455_c1_g1	GO:0004866(endopeptidase inhibitor activity);GO:0005576(extracellular region);GO:0005618(cell wall);GO:0048046(apoplast)	NA	unnamed protein product, partial [Vitis vinifera]	KTI2	2.95329	up	2.28286e-11	6.96073e-10	yes
TRINITY_DN48174_c0_g4	-	-	PREDICTED: uncharacterized protein LOC105962578 [Erythranthe guttata]	-	6.71504	up	2.29708e-11	6.99855e-10	yes
TRINITY_DN56374_c2_g2	GO:0005886(plasma membrane);GO:0016021(integral component of membrane);GO:0042626(ATPase activity, coupled to transmembrane movement of substances)	K05681	LOW QUALITY PROTEIN: pleiotropic drug resistance protein 2-like [Sesamum indicum]	PDR2	3.12049	up	2.31124e-11	7.03161e-10	yes
TRINITY_DN51467_c2_g2	-	-	-	-	-6.08588	down	2.31158e-11	7.03161e-10	yes
TRINITY_DN46647_c2_g1	-	-	-	-	2.73553	up	2.33677e-11	7.10265e-10	yes
TRINITY_DN54994_c0_g2	GO:0005886(plasma membrane);GO:0006810(transport);GO:0022857(transmembrane transporter activity)	NA	WAT1-related protein [Actinidia chinensis var. chinensis]	At5g40240	-2.18606	down	2.34331e-11	7.11689e-10	yes
TRINITY_DN42620_c1_g1	GO:0004497(monooxygenase activity);GO:0005507(copper ion binding);GO:0009409(response to cold);GO:0009507(chloroplast);GO:0009535(chloroplast thylakoid membrane);GO:0009536(plastid);GO:0009570(chloroplast stroma);GO:0009573(chloroplast ribulose bisphosphate carboxylase complex);GO:0009579(thylakoid);GO:0009637(response to blue light);GO:0009853(photorespiration);GO:0009941(chloroplast envelope);G…	K01602	ribulose bisphosphate carboxylase small chain 1A [Arabidopsis thaliana]	RBCS-1A	11.9277	up	2.34702e-11	7.12256e-10	yes
TRINITY_DN43161_c3_g1	-	-	-	-	-6.34688	down	2.38573e-11	7.23434e-10	yes
TRINITY_DN48050_c3_g1	GO:0004674(protein serine/threonine kinase activity);GO:0005515(protein binding);GO:0005524(ATP binding);GO:0005886(plasma membrane);GO:0006468(protein phosphorylation);GO:0007338(single fertilization);GO:0009860(pollen tube growth);GO:0016021(integral component of membrane);GO:0016301(kinase activity);GO:0016324(apical plasma membrane);GO:0046777(protein autophosphorylation);GO:0090404(pollen tu…	NA	PREDICTED: probable receptor-like protein kinase At1g49730 isoform X1 [Daucus carota subsp. sativus]	ANX2	2.99095	up	2.42358e-11	7.34334e-10	yes
TRINITY_DN51456_c0_g3	-	-	-	-	-2.85486	down	2.46292e-11	7.45666e-10	yes
TRINITY_DN54485_c1_g1	-	-	-	-	-4.01707	down	2.56468e-11	7.75865e-10	yes
TRINITY_DN49351_c1_g1	-	-	-	-	4.13533	up	2.57268e-11	7.76906e-10	yes
TRINITY_DN57646_c0_g6	-	-	-	-	4.55318	up	2.57351e-11	7.76906e-10	yes
TRINITY_DN39446_c2_g2	-	-	-	-	4.27539	up	2.57416e-11	7.76906e-10	yes
TRINITY_DN53365_c0_g2	-	-	PREDICTED: TMV resistance protein N-like [Ipomoea nil]	-	-3.68056	down	2.58703e-11	7.80179e-10	yes
TRINITY_DN54126_c0_g1	GO:0005739(mitochondrion)	K02970	30S ribosomal protein [Actinidia chinensis var. chinensis]	-	-1.76431	down	2.59029e-11	7.80549e-10	yes
TRINITY_DN48574_c4_g2	GO:0003674(molecular_function);GO:0005886(plasma membrane);GO:0008150(biological_process);GO:0016021(integral component of membrane)	-	UPF0481 protein [Glycine soja]	-	-6.22259	down	2.63657e-11	7.93876e-10	yes
TRINITY_DN57189_c2_g4	-	-	-	-	-4.66104	down	2.65754e-11	7.99565e-10	yes
TRINITY_DN55022_c3_g2	GO:0005773(vacuole);GO:0005794(Golgi apparatus);GO:0005886(plasma membrane);GO:0006950(response to stress);GO:0016787(hydrolase activity)	-	PREDICTED: universal stress protein PHOS34 [Vitis vinifera]	-	-8.56369	down	2.66806e-11	8.02105e-10	yes
TRINITY_DN55049_c1_g1	-	-	uncharacterized protein LOC105171777 [Sesamum indicum]	-	-3.92093	down	2.69019e-11	8.08126e-10	yes
TRINITY_DN44362_c0_g2	-	-	-	-	-3.31619	down	2.70616e-11	8.12292e-10	yes
TRINITY_DN46528_c4_g2	GO:0005515(protein binding);GO:0006952(defense response);GO:0042742(defense response to bacterium);GO:0050832(defense response to fungus)	K13414	PREDICTED: TMV resistance protein N-like [Prunus mume]	RLM3	3.85153	up	2.71352e-11	8.13865e-10	yes
TRINITY_DN47347_c3_g1	-	-	-	-	-3.58684	down	2.75724e-11	8.26335e-10	yes
TRINITY_DN49843_c4_g4	GO:0051213(dioxygenase activity)	K05277	PREDICTED: protein SRG1 [Nicotiana tomentosiformis]	SRG1	3.84928	up	2.80207e-11	8.38927e-10	yes
TRINITY_DN56960_c1_g1	GO:0004252(serine-type endopeptidase activity);GO:0005618(cell wall)	K13466	PREDICTED: LRR receptor-like serine/threonine-protein kinase FLS2 [Daucus carota subsp. sativus]	-	2.57892	up	2.80361e-11	8.38927e-10	yes
TRINITY_DN41258_c0_g1	GO:0004675(transmembrane receptor protein serine/threonine kinase activity);GO:0005524(ATP binding);GO:0005886(plasma membrane);GO:0006468(protein phosphorylation);GO:0007166(cell surface receptor signaling pathway);GO:0008061(chitin binding);GO:0009507(chloroplast);GO:0016021(integral component of membrane);GO:0016301(kinase activity);GO:0045087(innate immune response);GO:0071219(cellular respon…	NA	PREDICTED: lysM domain receptor-like kinase 4 [Nicotiana tomentosiformis]	LYK4	2.06132	up	2.81065e-11	8.40383e-10	yes
TRINITY_DN57610_c2_g1	GO:0004675(transmembrane receptor protein serine/threonine kinase activity);GO:0005524(ATP binding);GO:0005634(nucleus);GO:0005886(plasma membrane);GO:0006468(protein phosphorylation);GO:0006952(defense response);GO:0007166(cell surface receptor signaling pathway);GO:0009507(chloroplast);GO:0016301(kinase activity);GO:0030957(Tat protein binding)	NA	probable serine/threonine-protein kinase PIX13 [Manihot esculenta]	PBL2	-3.06848	down	2.81853e-11	8.42086e-10	yes
TRINITY_DN44547_c0_g5	GO:0009536(plastid)	K02111	ATP synthase CF1 alpha subunit (chloroplast) [Lonicera macranthoides]	atpA	1.56365	up	2.82075e-11	8.42095e-10	yes
TRINITY_DN39269_c0_g2	GO:0001501(skeletal system development);GO:0001772(immunological synapse);GO:0002376(immune system process);GO:0002548(monocyte chemotaxis);GO:0005515(protein binding);GO:0005576(extracellular region);GO:0005615(extracellular space);GO:0005634(nucleus);GO:0005681(spliceosomal complex);GO:0005737(cytoplasm);GO:0005743(mitochondrial inner membrane);GO:0006397(mRNA processing);GO:0008284(positive re…	-	-	Lgals3	5.67292	up	2.84414e-11	8.4842e-10	yes
TRINITY_DN42004_c5_g1	-	-	-	-	-4.20472	down	2.87304e-11	8.56182e-10	yes
TRINITY_DN40158_c0_g5	GO:0000122(negative regulation of transcription by RNA polymerase II);GO:0000715(nucleotide-excision repair, DNA damage recognition);GO:0000717(nucleotide-excision repair, DNA duplex unwinding);GO:0000724(double-strand break repair via homologous recombination);GO:0000784(nuclear chromosome, telomeric region);GO:0003677(DNA binding);GO:0003910(DNA ligase (ATP) activity);GO:0003950(NAD+ ADP-ribosy…	K10798	putative poly(ADP-ribose) polymerase [Cupressus sempervirens]	PARP1	5.90948	up	2.8746e-11	8.56182e-10	yes
TRINITY_DN47360_c3_g3	GO:0003674(molecular_function);GO:0008150(biological_process)	-	Nuclear transport factor 2 (NTF2) family protein [Arabidopsis thaliana]	-	-2.07097	down	2.9064e-11	8.64986e-10	yes
TRINITY_DN53015_c0_g1	-	-	-	-	-1.90624	down	2.91567e-11	8.67074e-10	yes
TRINITY_DN40230_c0_g3	GO:0000166(nucleotide binding);GO:0004812(aminoacyl-tRNA ligase activity);GO:0004829(threonine-tRNA ligase activity);GO:0005524(ATP binding);GO:0005737(cytoplasm);GO:0005829(cytosol);GO:0006412(translation);GO:0006418(tRNA aminoacylation for protein translation);GO:0006435(threonyl-tRNA aminoacylation);GO:0015629(actin cytoskeleton);GO:0016874(ligase activity);GO:0043039(tRNA aminoacylation)	K01868	hypothetical protein CBR_g9037 [Chara braunii]	Tars	3.16895	up	2.95117e-11	8.76956e-10	yes
TRINITY_DN49793_c1_g1	GO:0005576(extracellular region);GO:0016829(lyase activity)	NA	PREDICTED: probable rhamnogalacturonate lyase B [Erythranthe guttata]	-	4.67334	up	2.9566e-11	8.77892e-10	yes
TRINITY_DN46242_c2_g5	-	-	-	-	-4.27524	down	2.99091e-11	8.87394e-10	yes
TRINITY_DN56007_c1_g1	-	-	-	-	-2.33349	down	3.03417e-11	8.99538e-10	yes
TRINITY_DN54887_c1_g1	-	-	-	-	-6.78999	down	3.06129e-11	9.06881e-10	yes
TRINITY_DN40445_c2_g2	GO:0005515(protein binding)	K14496	WAT1-related protein At5g13670-like [Brassica napus]	gag	10.6094	up	3.08127e-11	9.12098e-10	yes
TRINITY_DN50474_c2_g1	-	-	-	-	-4.05914	down	3.13695e-11	9.27869e-10	yes
TRINITY_DN45454_c0_g1	-	K03260	PREDICTED: uncharacterized protein LOC107880749 isoform X2 [Prunus mume]	-	6.51839	up	3.14674e-11	9.3005e-10	yes
TRINITY_DN55857_c0_g2	GO:0003674(molecular_function);GO:0005634(nucleus);GO:0008150(biological_process)	-	PREDICTED: uncharacterized protein LOC100242314 [Vitis vinifera]	-	2.79059	up	3.20358e-11	9.46123e-10	yes
TRINITY_DN52949_c0_g4	GO:0005543(phospholipid binding);GO:0012505(endomembrane system);GO:0019898(extrinsic component of membrane)	-	BEACH domain-containing protein [Actinidia chinensis var. chinensis]	BCHC2	4.61672	up	3.23e-11	9.53196e-10	yes
TRINITY_DN57920_c1_g4	-	K13459	hypothetical protein CTI12_AA047840 [Artemisia annua]	-	3.6962	up	3.23334e-11	9.53451e-10	yes
TRINITY_DN54953_c0_g1	GO:0000050(urea cycle);GO:0004585(ornithine carbamoyltransferase activity);GO:0005737(cytoplasm);GO:0042450(arginine biosynthetic process via ornithine);GO:0043231(intracellular membrane-bounded organelle)	K00611	PREDICTED: ornithine carbamoyltransferase, chloroplastic [Vitis vinifera]	OTC	-2.663	down	3.23705e-11	9.53816e-10	yes
TRINITY_DN42844_c1_g7	GO:0000082(G1/S transition of mitotic cell cycle);GO:0000784(nuclear chromosome, telomeric region);GO:0003677(DNA binding);GO:0003678(DNA helicase activity);GO:0005515(protein binding);GO:0005524(ATP binding);GO:0005634(nucleus);GO:0005654(nucleoplasm);GO:0005658(alpha DNA polymerase:primase complex);GO:0005813(centrosome);GO:0006260(DNA replication);GO:0006270(DNA replication initiation);GO:0016…	K02541	DNA replication licensing factor MCM3 [Oryza sativa Japonica Group]	MCM3	6.58346	up	3.26226e-11	9.60509e-10	yes
TRINITY_DN42507_c9_g1	GO:0005507(copper ion binding);GO:0016722(oxidoreductase activity, oxidizing metal ions)	-	hypothetical protein CEY00_Acc04866 [Actinidia chinensis var. chinensis]	-	1.88349	up	3.28369e-11	9.66081e-10	yes
TRINITY_DN54208_c0_g2	GO:0001895(retina homeostasis);GO:0003094(glomerular filtration);GO:0003823(antigen binding);GO:0005576(extracellular region);GO:0005615(extracellular space);GO:0006898(receptor-mediated endocytosis);GO:0006910(phagocytosis, recognition);GO:0006911(phagocytosis, engulfment);GO:0006955(immune response);GO:0006958(complement activation, classical pathway);GO:0009897(external side of plasma membrane…	-	-	-	10.8335	up	3.29941e-11	9.69965e-10	yes
TRINITY_DN48831_c4_g1	GO:0004503(monophenol monooxygenase activity);GO:0036263(L-DOPA monooxygenase activity)	K00422	polyphenol oxidase I, chloroplastic-like [Lactuca sativa]	-	3.32732	up	3.32909e-11	9.7762e-10	yes
TRINITY_DN54504_c3_g2	-	-	-	-	3.83786	up	3.33052e-11	9.7762e-10	yes
TRINITY_DN42270_c3_g3	-	-	Kynurenine 3-monooxygenase [Actinidia chinensis var. chinensis]	-	-2.82119	down	3.38737e-11	9.93552e-10	yes
TRINITY_DN53522_c5_g1	-	-	-	-	5.96509	up	3.42093e-11	1.00263e-09	yes
TRINITY_DN50559_c0_g3	-	-	-	-	-2.4394	down	3.48694e-11	1.0212e-09	yes
TRINITY_DN49004_c3_g1	GO:0016020(membrane);GO:0016709(oxidoreductase activity, acting on paired donors, with incorporation or reduction of molecular oxygen, NAD(P)H as one donor, and incorporation of one atom of oxygen);GO:0042343(indole glucosinolate metabolic process);GO:0044550(secondary metabolite biosynthetic process);GO:0098542(defense response to other organism)	K13260	cytochrome P450 81E8-like [Coffea eugenioides]	CYP81E8	3.01501	up	3.56315e-11	1.04273e-09	yes
TRINITY_DN45137_c0_g1	GO:0003700(DNA binding transcription factor activity);GO:0005515(protein binding);GO:0005634(nucleus);GO:0006351(transcription, DNA-templated);GO:0006355(regulation of transcription, DNA-templated);GO:0009733(response to auxin);GO:0009734(auxin-activated signaling pathway);GO:0010102(lateral root morphogenesis);GO:0016021(integral component of membrane);GO:0045892(negative regulation of transcrip…	K14484	indole-3-acetic acid 7 [Artemisia annua]	IAA14	-3.83808	down	3.5714e-11	1.04435e-09	yes
TRINITY_DN1880_c0_g1	-	-	hypothetical protein PRUPE_4G039200 [Prunus persica]	-	-2.18364	down	3.58467e-11	1.04744e-09	yes
TRINITY_DN45272_c1_g1	GO:0005515(protein binding)	K08852	TMV resistance protein N-like isoform X1 [Hevea brasiliensis]	-	-3.91334	down	3.58772e-11	1.04753e-09	yes
TRINITY_DN56406_c0_g2	GO:0003677(DNA binding);GO:0005634(nucleus);GO:0008150(biological_process);GO:0046983(protein dimerization activity)	K02995	uncharacterized protein LOC110885952 [Helianthus annuus]	-	-2.80962	down	3.59164e-11	1.04788e-09	yes
TRINITY_DN57743_c1_g1	GO:0005634(nucleus);GO:0035556(intracellular signal transduction)	NA	E3 ubiquitin-protein ligase MID2 [Actinidia chinensis var. chinensis]	-	2.82546	up	3.61594e-11	1.05417e-09	yes
TRINITY_DN46929_c3_g1	GO:0000243(commitment complex);GO:0000245(spliceosomal complex assembly);GO:0000387(spliceosomal snRNP assembly);GO:0003723(RNA binding);GO:0005682(U5 snRNP);GO:0005685(U1 snRNP);GO:0005686(U2 snRNP);GO:0005687(U4 snRNP);GO:0005689(U12-type spliceosomal complex);GO:0034715(pICln-Sm protein complex);GO:0034719(SMN-Sm protein complex);GO:0071010(prespliceosome);GO:0071011(precatalytic spliceosome);…	-	Like-Sm (LSM) domain-containing protein, partial [Cynara cardunculus var. scolymus]	-	-2.77148	down	3.68135e-11	1.07243e-09	yes
TRINITY_DN47881_c0_g2	-	-	-	-	-4.48485	down	3.75811e-11	1.09397e-09	yes
TRINITY_DN49517_c2_g1	GO:0000398(mRNA splicing, via spliceosome);GO:0000932(P-body);GO:0003723(RNA binding);GO:0005688(U6 snRNP);GO:0005730(nucleolus);GO:0005732(small nucleolar ribonucleoprotein complex);GO:0030490(maturation of SSU-rRNA);GO:0046540(U4/U6 x U5 tri-snRNP complex)	K12625	sm-like protein LSM36B [Populus trichocarpa]	LSM6B	-1.56721	down	3.77917e-11	1.09927e-09	yes
TRINITY_DN54873_c3_g1	GO:0051213(dioxygenase activity)	K05282	Isopenicillin N synthase [Macleaya cordata]	GA20OX1	-3.28385	down	3.81639e-11	1.10926e-09	yes
TRINITY_DN57497_c1_g1	-	-	PREDICTED: F-box protein At3g07870-like [Vitis vinifera]	-	-2.41663	down	3.85105e-11	1.11849e-09	yes
TRINITY_DN45713_c3_g4	-	-	-	-	-2.05401	down	3.91638e-11	1.13661e-09	yes
TRINITY_DN46347_c0_g6	-	NA	PREDICTED: uncharacterized protein LOC109147628 [Ipomoea nil]	At1g65750	-3.32095	down	3.93362e-11	1.14075e-09	yes
TRINITY_DN42723_c0_g2	GO:0000272(polysaccharide catabolic process);GO:0004568(chitinase activity);GO:0005576(extracellular region);GO:0005618(cell wall);GO:0006032(chitin catabolic process);GO:0006952(defense response);GO:0008061(chitin binding);GO:0009611(response to wounding);GO:0009617(response to bacterium);GO:0009626(plant-type hypersensitive response);GO:0010262(somatic embryogenesis);GO:0016998(cell wall macrom…	K01183	Glycoside hydrolase [Macleaya cordata]	EP3	3.87251	up	3.9752e-11	1.15194e-09	yes
TRINITY_DN54055_c1_g3	GO:0006820(anion transport);GO:0016021(integral component of membrane);GO:0022857(transmembrane transporter activity);GO:0055085(transmembrane transport)	NA	Putative glycerol-3-phosphate transporter 5 [Glycine soja]	At2g13100	1.5425	up	3.9985e-11	1.15782e-09	yes
TRINITY_DN44589_c2_g9	GO:0003674(molecular_function);GO:0005576(extracellular region);GO:0005634(nucleus);GO:0008150(biological_process)	-	hypothetical protein CDL15_Pgr009690 [Punica granatum]	-	-4.38772	down	4.02915e-11	1.16582e-09	yes
TRINITY_DN47433_c6_g6	-	-	-	-	-5.25212	down	4.06216e-11	1.17449e-09	yes
TRINITY_DN38832_c0_g1	GO:0003723(RNA binding);GO:0004386(helicase activity);GO:0005515(protein binding);GO:0005524(ATP binding);GO:0005634(nucleus);GO:0005681(spliceosomal complex);GO:0005730(nucleolus);GO:0005829(cytosol);GO:0006397(mRNA processing);GO:0008026(ATP-dependent helicase activity);GO:0008380(RNA splicing);GO:0009793(embryo development ending in seed dormancy);GO:0010228(vegetative to reproductive phase tr…	K12854	PREDICTED: DExH-box ATP-dependent RNA helicase DExH12-like [Daucus carota subsp. sativus]	BRR2A	2.59597	up	4.08139e-11	1.17917e-09	yes
TRINITY_DN44757_c3_g1	-	-	-	-	2.44847	up	4.12789e-11	1.19171e-09	yes
TRINITY_DN57560_c1_g2	GO:0005515(protein binding)	K13414	hypothetical protein CQW23_32607 [Capsicum baccatum]	-	2.51188	up	4.15852e-11	1.19965e-09	yes
TRINITY_DN56907_c1_g1	GO:0005886(plasma membrane);GO:0008150(biological_process);GO:0016021(integral component of membrane)	-	UPF0481 protein At3g47200-like [Lactuca sativa]	At3g47200	2.02251	up	4.16377e-11	1.20027e-09	yes
TRINITY_DN41619_c2_g1	GO:0005229(intracellular calcium activated chloride channel activity);GO:0005254(chloride channel activity);GO:0005576(extracellular region);GO:0005887(integral component of plasma membrane);GO:0005902(microvillus);GO:0006508(proteolysis);GO:0006811(ion transport);GO:0006816(calcium ion transport);GO:0006821(chloride transport);GO:0008233(peptidase activity);GO:0008237(metallopeptidase activity);…	-	-	Clca1	12.9125	up	4.17002e-11	1.20117e-09	yes
TRINITY_DN46299_c2_g6	GO:0004674(protein serine/threonine kinase activity);GO:0005886(plasma membrane);GO:0007166(cell surface receptor signaling pathway)	NA	PREDICTED: wall-associated receptor kinase-like 1 [Fragaria vesca subsp. vesca]	WAKL6	3.59426	up	4.31586e-11	1.24225e-09	yes
TRINITY_DN51243_c0_g1	GO:0004004(ATP-dependent RNA helicase activity);GO:0010501(RNA secondary structure unwinding)	K12614	PREDICTED: DEAD-box ATP-dependent RNA helicase 58, chloroplastic isoform X1 [Daucus carota subsp. sativus]	RH58	-1.9529	down	4.37691e-11	1.25889e-09	yes
TRINITY_DN47602_c0_g1	GO:0004672(protein kinase activity);GO:0005524(ATP binding);GO:0005886(plasma membrane);GO:0006468(protein phosphorylation);GO:0016021(integral component of membrane)	-	Leucine-rich repeat receptor-like tyrosine-protein kinase [Actinidia chinensis var. chinensis]	-	2.96342	up	4.38291e-11	1.25967e-09	yes
TRINITY_DN48090_c1_g2	GO:0005515(protein binding);GO:0005634(nucleus);GO:0048471(perinuclear region of cytoplasm)	-	-	MRFAP1	5.74711	up	4.46851e-11	1.28331e-09	yes
TRINITY_DN46779_c0_g2	GO:0004497(monooxygenase activity)	NA	cytochrome P450 CYP72A398 [Kalopanax septemlobus]	-	2.42288	up	4.52634e-11	1.29896e-09	yes
TRINITY_DN49526_c2_g1	GO:0005634(nucleus);GO:0009056(catabolic process);GO:0016787(hydrolase activity);GO:0052689(carboxylic ester hydrolase activity)	K14493	PREDICTED: carboxylesterase 1-like [Prunus mume]	CXE1	3.14655	up	4.56718e-11	1.3097e-09	yes
TRINITY_DN55125_c4_g1	-	-	-	-	-3.34949	down	4.59662e-11	1.31716e-09	yes
TRINITY_DN45489_c3_g1	GO:0003674(molecular_function);GO:0005739(mitochondrion);GO:0006979(response to oxidative stress);GO:0016021(integral component of membrane)	K00558	Pentatricopeptide repeat-containing protein [Actinidia chinensis var. chinensis]	-	-3.247	down	4.6003e-11	1.31724e-09	yes
TRINITY_DN48081_c8_g2	-	-	-	-	-5.17844	down	4.67397e-11	1.33734e-09	yes
TRINITY_DN54747_c7_g1	-	-	-	-	-4.16249	down	4.76754e-11	1.3631e-09	yes
TRINITY_DN57515_c1_g1	GO:0000166(nucleotide binding);GO:0005515(protein binding);GO:0005524(ATP binding);GO:0005886(plasma membrane);GO:0006952(defense response);GO:0007165(signal transduction);GO:0009626(plant-type hypersensitive response);GO:0012505(endomembrane system);GO:0019897(extrinsic component of plasma membrane);GO:0043531(ADP binding)	K13457	Disease resistance protein, partial [Actinidia chinensis var. chinensis]	RPM1	-2.23085	down	4.88767e-11	1.39641e-09	yes
TRINITY_DN43962_c1_g2	-	-	-	-	3.32966	up	4.90534e-11	1.40042e-09	yes
TRINITY_DN57907_c1_g4	-	-	PREDICTED: TMV resistance protein N-like [Prunus mume]	-	3.12695	up	5.05861e-11	1.44311e-09	yes
TRINITY_DN50874_c2_g4	GO:0005777(peroxisome);GO:0008891(glycolate oxidase activity);GO:0009853(photorespiration);GO:0010109(regulation of photosynthesis);GO:0019048(modulation by virus of host morphology or physiology)	K11517	(S)-2-hydroxy-acid oxidase GLO1 isoform X1 [Ziziphus jujuba]	GLO1	2.68961	up	5.16238e-11	1.47162e-09	yes
TRINITY_DN57938_c1_g1	-	-	-	-	3.26108	up	5.2215e-11	1.48738e-09	yes
TRINITY_DN57319_c2_g2	GO:0004768(stearoyl-CoA 9-desaturase activity);GO:0005506(iron ion binding);GO:0005730(nucleolus);GO:0005783(endoplasmic reticulum);GO:0005789(endoplasmic reticulum membrane);GO:0006629(lipid metabolic process);GO:0006631(fatty acid metabolic process);GO:0006633(fatty acid biosynthetic process);GO:0006636(unsaturated fatty acid biosynthetic process);GO:0006641(triglyceride metabolic process);GO:0…	NA	hypothetical protein Rsub_12728 [Raphidocelis subcapitata]	Scd1	4.71711	up	5.37832e-11	1.53091e-09	yes
TRINITY_DN50237_c1_g2	GO:0005783(endoplasmic reticulum);GO:0005886(plasma membrane);GO:0009926(auxin polar transport);GO:0010252(auxin homeostasis);GO:0010329(auxin efflux transmembrane transporter activity)	NA	PIN1b [Malus domestica]	PIN1C	-2.10351	down	5.43489e-11	1.54588e-09	yes
TRINITY_DN48287_c2_g3	-	-	-	-	3.31112	up	5.49419e-11	1.56159e-09	yes
TRINITY_DN54280_c2_g1	-	-	-	-	-4.05708	down	5.56686e-11	1.58108e-09	yes
TRINITY_DN43077_c1_g3	-	-	-	-	-3.04451	down	5.76705e-11	1.63673e-09	yes
TRINITY_DN54514_c2_g4	GO:0003674(molecular_function);GO:0005886(plasma membrane);GO:0008150(biological_process);GO:0016021(integral component of membrane)	NA	PREDICTED: UPF0481 protein At3g47200-like [Pyrus x bretschneideri]	At3g47200	-3.87577	down	5.81637e-11	1.64951e-09	yes
TRINITY_DN57663_c1_g1	GO:0003674(molecular_function);GO:0005739(mitochondrion);GO:0008150(biological_process)	-	PREDICTED: pentatricopeptide repeat-containing protein At5g46100 [Daucus carota subsp. sativus]	At5g46100	2.53231	up	5.82274e-11	1.6501e-09	yes
TRINITY_DN50096_c2_g1	GO:0005315(inorganic phosphate transmembrane transporter activity);GO:0009536(plastid);GO:0016021(integral component of membrane);GO:0098656(anion transmembrane transport)	NA	Sodium-dependent phosphate transport protein [Actinidia chinensis var. chinensis]	ANTR1	-1.73967	down	5.82769e-11	1.6503e-09	yes
TRINITY_DN51738_c1_g7	GO:0005739(mitochondrion)	K03935	NADH dehydrogenase subunit 7 (mitochondrion) [Nelumbo nucifera]	NAD7	2.31348	up	5.90035e-11	1.66964e-09	yes
TRINITY_DN54234_c0_g3	-	-	-	-	-5.32814	down	6.04527e-11	1.7094e-09	yes
TRINITY_DN27063_c0_g2	GO:0001527(microfibril);GO:0005576(extracellular region);GO:0005615(extracellular space);GO:0007155(cell adhesion);GO:0009650(UV protection);GO:0010712(regulation of collagen metabolic process);GO:0031012(extracellular matrix);GO:0048251(elastic fiber assembly);GO:0071493(cellular response to UV-B);GO:0071953(elastic fiber);GO:0097435(supramolecular fiber organization)	-	-	Mfap4	-2.59895	down	6.05641e-11	1.71129e-09	yes
TRINITY_DN47074_c4_g1	-	-	-	-	3.29397	up	6.08872e-11	1.71829e-09	yes
TRINITY_DN46154_c1_g2	GO:0005576(extracellular region);GO:0005768(endosome);GO:0005794(Golgi apparatus);GO:0005802(trans-Golgi network);GO:0006950(response to stress);GO:0009269(response to desiccation);GO:0009651(response to salt stress);GO:0009737(response to abscisic acid);GO:0045735(nutrient reservoir activity)	-	BURP domain protein [Actinidia chinensis var. chinensis]	RD22	2.49176	up	6.09011e-11	1.71829e-09	yes
TRINITY_DN54872_c1_g3	GO:0000325(plant-type vacuole);GO:0005524(ATP binding);GO:0005773(vacuole);GO:0005774(vacuolar membrane);GO:0005886(plasma membrane);GO:0008281(sulfonylurea receptor activity);GO:0008559(xenobiotic transmembrane transporting ATPase activity);GO:0009651(response to salt stress);GO:0016021(integral component of membrane);GO:0030007(cellular potassium ion homeostasis);GO:0042626(ATPase activity, cou…	-	ABC transporter C family member 5 [Citrus clementina]	ABCC5	3.18976	up	6.16833e-11	1.73909e-09	yes
TRINITY_DN50042_c0_g2	GO:0005515(protein binding);GO:0009507(chloroplast);GO:0010287(plastoglobule);GO:0016702(oxidoreductase activity, acting on single donors with incorporation of molecular oxygen, incorporation of two atoms of oxygen);GO:0046872(metal ion binding);GO:0055114(oxidation-reduction process)	K09840	carotenoid cleavage dioxygenase 4 [Lycium barbarum]	CCD4	-2.23405	down	6.22065e-11	1.75256e-09	yes
TRINITY_DN45751_c3_g1	GO:0003677(DNA binding);GO:0005634(nucleus);GO:0005694(chromosome);GO:0005737(cytoplasm);GO:0006260(DNA replication);GO:0006284(base-excision repair);GO:0006302(double-strand break repair);GO:0006310(DNA recombination);GO:0009378(four-way junction helicase activity);GO:0032508(DNA duplex unwinding);GO:0043140(ATP-dependent 3'-5' DNA helicase activity)	K00028	putative F-box protein At4g17565 [Manihot esculenta]	At4g22165	-3.27892	down	6.28262e-11	1.76872e-09	yes
TRINITY_DN52805_c2_g1	-	-	-	-	3.60626	up	6.38415e-11	1.796e-09	yes
TRINITY_DN48078_c2_g1	-	-	-	-	-3.75731	down	6.41156e-11	1.8018e-09	yes
TRINITY_DN55365_c0_g1	GO:0005737(cytoplasm)	-	-	NBPF12	5.53069	up	6.41414e-11	1.8018e-09	yes
TRINITY_DN52461_c1_g1	-	-	-	-	-3.96304	down	6.42895e-11	1.80432e-09	yes
TRINITY_DN43627_c5_g2	-	-	-	-	-2.5195	down	6.43246e-11	1.80432e-09	yes
TRINITY_DN54391_c1_g4	GO:0008824(cyanate hydratase activity)	K01725	hypothetical protein COLO4_15934 [Corchorus olitorius]	CYN	-2.03517	down	6.4399e-11	1.80509e-09	yes
TRINITY_DN51475_c1_g1	GO:0004674(protein serine/threonine kinase activity);GO:0005886(plasma membrane);GO:0006468(protein phosphorylation);GO:0006952(defense response);GO:0009506(plasmodesma)	NA	G-type lectin S-receptor-like serine/threonine-protein kinase At4g03230 [Coffea eugenioides]	At4g03230	-2.64003	down	6.45004e-11	1.80662e-09	yes
TRINITY_DN45993_c0_g2	GO:0000166(nucleotide binding);GO:0000774(adenyl-nucleotide exchange factor activity);GO:0005515(protein binding);GO:0005524(ATP binding);GO:0005576(extracellular region);GO:0005634(nucleus);GO:0005654(nucleoplasm);GO:0005737(cytoplasm);GO:0005829(cytosol);GO:0005874(microtubule);GO:0006986(response to unfolded protein);GO:0016887(ATPase activity);GO:0031072(heat shock protein binding);GO:0034605…	NA	predicted protein [Hordeum vulgare subsp. vulgare]	Hsph1	2.72515	up	6.47647e-11	1.81271e-09	yes
TRINITY_DN45215_c0_g1	GO:0004553(hydrolase activity, hydrolyzing O-glycosyl compounds);GO:0005576(extracellular region);GO:0008810(cellulase activity);GO:0009507(chloroplast);GO:0030245(cellulose catabolic process);GO:0042547(cell wall modification involved in multidimensional cell growth)	K01179	endo-1,4-beta-glucanase isoform 02 [Fragaria x ananassa]	CEL1	10.1128	up	6.49848e-11	1.81755e-09	yes
TRINITY_DN46233_c1_g3	GO:0000380(alternative mRNA splicing, via spliceosome);GO:0003690(double-stranded DNA binding);GO:0003697(single-stranded DNA binding);GO:0003723(RNA binding);GO:0003729(mRNA binding);GO:0005515(protein binding);GO:0005634(nucleus);GO:0005737(cytoplasm);GO:0005739(mitochondrion);GO:0005777(peroxisome);GO:0005829(cytosol);GO:0006406(mRNA export from nucleus);GO:0006970(response to osmotic stress);…	NA	hypothetical protein B296_00042647 [Ensete ventricosum]	-	-1.94	down	6.73755e-11	1.88304e-09	yes
TRINITY_DN57775_c2_g2	-	K13466	receptor-like protein EIX2 [Citrus sinensis]	-	4.1906	up	6.74484e-11	1.88372e-09	yes
TRINITY_DN57003_c0_g1	-	NA	-	-	1.88391	up	6.85082e-11	1.91193e-09	yes
TRINITY_DN44138_c3_g3	-	-	-	-	5.76277	up	6.8585e-11	1.91269e-09	yes
TRINITY_DN38182_c0_g1	GO:0003674(molecular_function);GO:0005576(extracellular region);GO:0005615(extracellular space);GO:0005886(plasma membrane);GO:0016020(membrane);GO:0031225(anchored component of membrane);GO:0050829(defense response to Gram-negative bacterium)	-	-	Lypd8	12.1317	up	6.87408e-11	1.91565e-09	yes
TRINITY_DN783_c0_g1	GO:0001849(complement component C1q binding);GO:0003674(molecular_function);GO:0005575(cellular_component);GO:0005576(extracellular region);GO:0005615(extracellular space);GO:0006958(complement activation, classical pathway);GO:0008150(biological_process);GO:0030169(low-density lipoprotein particle binding);GO:0044793(negative regulation by host of viral process);GO:0045087(innate immune response…	-	-	Mptx1	12.1537	up	6.88128e-11	1.91627e-09	yes
TRINITY_DN37456_c0_g1	GO:0000086(G2/M transition of mitotic cell cycle);GO:0000088(mitotic prophase);GO:0000236(mitotic prometaphase);GO:0000922(spindle pole);GO:0000942(condensed nuclear chromosome outer kinetochore);GO:0001556(oocyte maturation);GO:0001701(in utero embryonic development);GO:0001933(negative regulation of protein phosphorylation);GO:0004693(cyclin-dependent protein serine/threonine kinase activity);G…	NA	G2/mitotic-specific cyclin-B-like [Quercus suber]	CCNB1	6.56024	up	6.97944e-11	1.9422e-09	yes
TRINITY_DN50456_c1_g1	GO:0005351(carbohydrate:proton symporter activity);GO:0005355(glucose transmembrane transporter activity);GO:0005887(integral component of plasma membrane);GO:0046323(glucose import)	NA	PREDICTED: sugar transporter ERD6-like 5 isoform X1 [Daucus carota subsp. sativus]	At1g54730	-1.4717	down	7.04015e-11	1.95768e-09	yes
TRINITY_DN49557_c1_g5	-	-	-	-	-2.82921	down	7.09797e-11	1.97233e-09	yes
TRINITY_DN48478_c2_g6	-	-	-	-	-2.80133	down	7.10976e-11	1.97419e-09	yes
TRINITY_DN52567_c3_g3	-	-	uncharacterized protein LOC112007734 [Quercus suber]	-	6.01	up	7.1603e-11	1.98679e-09	yes
TRINITY_DN48446_c2_g1	GO:0005524(ATP binding);GO:0005618(cell wall);GO:0005634(nucleus);GO:0005739(mitochondrion);GO:0005774(vacuolar membrane);GO:0005794(Golgi apparatus);GO:0005829(cytosol);GO:0005886(plasma membrane);GO:0006351(transcription, DNA-templated);GO:0006355(regulation of transcription, DNA-templated);GO:0006457(protein folding);GO:0006986(response to unfolded protein);GO:0009266(response to temperature s…	K03283	PREDICTED: probable mediator of RNA polymerase II transcription subunit 37e [Fragaria vesca subsp. vesca]	MED37C	8.2172	up	7.23182e-11	2.00519e-09	yes
TRINITY_DN44647_c1_g2	GO:0016104(triterpenoid biosynthetic process);GO:0016866(intramolecular transferase activity)	K15813	OSC2 [Artemisia annua]	PNA	2.84325	up	7.31316e-11	2.02486e-09	yes
TRINITY_DN45798_c1_g5	GO:0005886(plasma membrane);GO:0009058(biosynthetic process);GO:0016757(transferase activity, transferring glycosyl groups)	K07432	UDP-N-acetylglucosamine transferase subunit ALG13 homolog [Jatropha curcas]	Alg13	-2.29536	down	7.31327e-11	2.02486e-09	yes
TRINITY_DN57022_c2_g2	-	-	-	-	3.98071	up	7.35727e-11	2.03558e-09	yes
TRINITY_DN55018_c4_g1	GO:0004596(peptide alpha-N-acetyltransferase activity);GO:0005737(cytoplasm);GO:0017196(N-terminal peptidyl-methionine acetylation)	NA	Integrase, catalytic core [Corchorus capsularis]	-	-4.75641	down	7.41405e-11	2.04982e-09	yes
TRINITY_DN45440_c0_g1	GO:0004470(malic enzyme activity);GO:0004471(malate dehydrogenase (decarboxylating) (NAD+) activity);GO:0004473(malate dehydrogenase (decarboxylating) (NADP+) activity);GO:0006090(pyruvate metabolic process);GO:0006108(malate metabolic process);GO:0006633(fatty acid biosynthetic process);GO:0008270(zinc ion binding);GO:0008948(oxaloacetate decarboxylase activity);GO:0009507(chloroplast);GO:001665…	K00029	NADP-dependent malic enzyme-like [Carica papaya]	-	4.3915	up	7.43662e-11	2.05335e-09	yes
TRINITY_DN38920_c0_g2	GO:0000062(fatty-acyl-CoA binding);GO:0001659(temperature homeostasis);GO:0003995(acyl-CoA dehydrogenase activity);GO:0004466(long-chain-acyl-CoA dehydrogenase activity);GO:0005634(nucleus);GO:0005730(nucleolus);GO:0005737(cytoplasm);GO:0005739(mitochondrion);GO:0005743(mitochondrial inner membrane);GO:0005759(mitochondrial matrix);GO:0006635(fatty acid beta-oxidation);GO:0009055(electron transfe…	K00253	2-methylacyl-CoA dehydrogenase, mitochondrial-like [Coffea arabica]	ACADVL	6.55725	up	7.43746e-11	2.05335e-09	yes
TRINITY_DN44930_c1_g1	GO:0005515(protein binding)	NA	PREDICTED: TMV resistance protein N-like isoform X1 [Capsicum annuum]	-	2.83199	up	7.49161e-11	2.06681e-09	yes
TRINITY_DN49846_c0_g1	GO:0004674(protein serine/threonine kinase activity);GO:0005524(ATP binding);GO:0005886(plasma membrane);GO:0006468(protein phosphorylation);GO:0007169(transmembrane receptor protein tyrosine kinase signaling pathway);GO:0009506(plasmodesma);GO:0016021(integral component of membrane);GO:0046777(protein autophosphorylation)	-	MDIS1-interacting receptor like kinase 2 [Vitis vinifera]	At1g35710	3.40642	up	7.63239e-11	2.10415e-09	yes
TRINITY_DN55887_c2_g1	-	-	uncharacterized protein LOC109834980 [Asparagus officinalis]	-	-1.99646	down	7.66757e-11	2.11234e-09	yes
TRINITY_DN57906_c3_g1	GO:0006952(defense response);GO:0016614(oxidoreductase activity, acting on CH-OH group of donors);GO:0046202(cyanide biosynthetic process);GO:0046593(mandelonitrile lyase activity);GO:0050660(flavin adenine dinucleotide binding);GO:0055114(oxidation-reduction process)	K08248	(R)-mandelonitrilelyase2-like [Ficus carica]	At1g73050	-2.81985	down	7.72281e-11	2.12604e-09	yes
TRINITY_DN54979_c6_g1	-	-	-	-	3.20346	up	7.81543e-11	2.15e-09	yes
TRINITY_DN52758_c0_g2	GO:0001046(core promoter sequence-specific DNA binding);GO:0001228(transcriptional activator activity, RNA polymerase II transcription regulatory region sequence-specific DNA binding);GO:0005634(nucleus);GO:0006366(transcription by RNA polymerase II)	NA	PREDICTED: transcription factor bHLH52-like [Populus euphratica]	BHLH53	-4.98248	down	7.89138e-11	2.16934e-09	yes
TRINITY_DN47437_c5_g2	GO:0005886(plasma membrane);GO:0016021(integral component of membrane);GO:0042626(ATPase activity, coupled to transmembrane movement of substances)	K05681	PREDICTED: ABC transporter G family member 15-like [Daucus carota subsp. sativus]	ABCG15	1.77787	up	7.94425e-11	2.18232e-09	yes
TRINITY_DN53990_c3_g2	-	-	-	-	-4.26245	down	7.96483e-11	2.18641e-09	yes
TRINITY_DN48587_c5_g1	-	-	-	-	5.1977	up	8.00284e-11	2.19528e-09	yes
TRINITY_DN47952_c1_g4	GO:0005576(extracellular region);GO:0005618(cell wall);GO:0005794(Golgi apparatus);GO:0005829(cytosol);GO:0006952(defense response);GO:0007165(signal transduction);GO:0009505(plant-type cell wall);GO:0009506(plasmodesma);GO:0016020(membrane);GO:0090353(polygalacturonase inhibitor activity)	K01188	polygalacturonase inhibitor 1-like [Olea europaea var. sylvestris]	PGIP1	1.98314	up	8.01641e-11	2.19744e-09	yes
TRINITY_DN42917_c2_g1	GO:0005634(nucleus);GO:0006281(DNA repair);GO:0016301(kinase activity)	K00791	PREDICTED: uncharacterized protein LOC109147209 [Ipomoea nil]	-	-3.92409	down	8.18747e-11	2.24243e-09	yes
TRINITY_DN57138_c0_g1	GO:0005634(nucleus);GO:0007140(male meiotic nuclear division);GO:0009556(microsporogenesis);GO:0051301(cell division);GO:0051321(meiotic cell cycle)	-	protein POLLENLESS 3-like isoform X1 [Olea europaea var. sylvestris]	MS5	2.44632	up	8.19215e-11	2.24243e-09	yes
TRINITY_DN49185_c0_g3	-	-	-	-	3.66373	up	8.24007e-11	2.25394e-09	yes
TRINITY_DN47782_c1_g1	-	-	Transmembrane protein [Parasponia andersonii]	-	-2.60121	down	8.26959e-11	2.26041e-09	yes
TRINITY_DN52819_c2_g3	GO:0003677(DNA binding);GO:0003700(DNA binding transcription factor activity);GO:0005634(nucleus);GO:0006351(transcription, DNA-templated);GO:0006355(regulation of transcription, DNA-templated);GO:0009908(flower development);GO:0010073(meristem maintenance);GO:0010093(specification of floral organ identity);GO:0019953(sexual reproduction);GO:0030154(cell differentiation);GO:0048316(seed developme…	NA	Floral homeotic protein like [Actinidia chinensis var. chinensis]	AP2	-1.8575	down	8.30315e-11	2.26798e-09	yes
TRINITY_DN50060_c0_g4	-	-	TMV resistance protein like [Actinidia chinensis var. chinensis]	-	5.56832	up	8.31897e-11	2.27069e-09	yes
TRINITY_DN43869_c0_g2	GO:0000122(negative regulation of transcription by RNA polymerase II);GO:0000165(MAPK cascade);GO:0000187(activation of MAPK activity);GO:0001660(fever generation);GO:0001666(response to hypoxia);GO:0001934(positive regulation of protein phosphorylation);GO:0002439(chronic inflammatory response to antigenic stimulus);GO:0002711(positive regulation of T cell mediated immunity);GO:0005125(cytokine …	-	-	IL1B	7.01356	up	8.36984e-11	2.28296e-09	yes
TRINITY_DN46805_c1_g1	-	-	hypothetical protein CCACVL1_12002 [Corchorus capsularis]	-	1.78811	up	8.38156e-11	2.28454e-09	yes
TRINITY_DN51507_c2_g1	-	-	-	-	-6.26213	down	8.41112e-11	2.29097e-09	yes
TRINITY_DN52736_c2_g1	-	-	-	-	-3.01672	down	8.44702e-11	2.29913e-09	yes
TRINITY_DN46251_c0_g8	GO:0003676(nucleic acid binding);GO:0003723(RNA binding);GO:0003964(RNA-directed DNA polymerase activity);GO:0005739(mitochondrion);GO:0006278(RNA-dependent DNA biosynthetic process)	-	PREDICTED: uncharacterized protein LOC103936764 [Pyrus x bretschneideri]	-	4.09001	up	8.45666e-11	2.30013e-09	yes
TRINITY_DN57956_c2_g1	GO:0004674(protein serine/threonine kinase activity);GO:0005524(ATP binding);GO:0005576(extracellular region);GO:0006468(protein phosphorylation);GO:0007169(transmembrane receptor protein tyrosine kinase signaling pathway);GO:0016301(kinase activity);GO:0016310(phosphorylation)	NA	PREDICTED: probable leucine-rich repeat receptor-like protein kinase At5g49770 [Nicotiana tomentosiformis]	-	2.50769	up	8.51935e-11	2.31554e-09	yes
TRINITY_DN47596_c0_g3	-	-	-	-	-3.03772	down	8.64175e-11	2.34716e-09	yes
TRINITY_DN55161_c2_g1	GO:0008422(beta-glucosidase activity);GO:0009251(glucan catabolic process)	K05349	uncharacterized protein LOC112509080 [Cynara cardunculus var. scolymus]	gluA	3.4787	up	8.65072e-11	2.34794e-09	yes
TRINITY_DN57369_c2_g9	-	-	-	-	-2.8848	down	8.67855e-11	2.35383e-09	yes
TRINITY_DN47162_c4_g1	GO:0009852(auxin catabolic process);GO:0051213(dioxygenase activity)	K04125	2-oxoglutarate-dependent dioxygenase DAO-like [Sesamum indicum]	DAO	-4.07252	down	8.71459e-11	2.36195e-09	yes
TRINITY_DN49878_c0_g1	-	-	-	-	8.56752	up	8.76351e-11	2.37354e-09	yes
TRINITY_DN50807_c0_g4	GO:0005244(voltage-gated ion channel activity);GO:0005267(potassium channel activity);GO:0005737(cytoplasm);GO:0005829(cytosol);GO:0005886(plasma membrane);GO:0006813(potassium ion transport);GO:0009506(plasmodesma);GO:0016020(membrane);GO:0034765(regulation of ion transmembrane transport)	K04382	probable voltage-gated potassium channel subunit beta [Morus notabilis]	KAB1	-3.92968	down	8.92582e-11	2.4158e-09	yes
TRINITY_DN50845_c3_g3	GO:0000453(enzyme-directed rRNA 2'-O-methylation);GO:0008650(rRNA (uridine-2'-O-)-methyltransferase activity)	K03364	PREDICTED: uncharacterized protein LOC104109115 isoform X1 [Nicotiana tomentosiformis]	FZR3	2.67399	up	9.15087e-11	2.47497e-09	yes
TRINITY_DN54365_c1_g1	GO:0005886(plasma membrane)	K13447	respiratory burst oxidase homolog protein A [Sesamum indicum]	RBOHA	2.20621	up	9.31624e-11	2.51793e-09	yes
TRINITY_DN45943_c2_g1	GO:0005887(integral component of plasma membrane);GO:0006857(oligopeptide transport);GO:0015031(protein transport);GO:0016020(membrane);GO:0035673(oligopeptide transmembrane transporter activity);GO:0080167(response to karrikin)	-	PREDICTED: oligopeptide transporter 4-like [Capsicum annuum]	OPT4	2.2535	up	9.32373e-11	2.51819e-09	yes
TRINITY_DN40825_c0_g1	GO:0005783(endoplasmic reticulum);GO:0016020(membrane);GO:0016788(hydrolase activity, acting on ester bonds)	NA	protein STRICTOSIDINE SYNTHASE-LIKE 11-like [Coffea eugenioides]	SSL12	2.65598	up	9.40071e-11	2.5372e-09	yes
TRINITY_DN49922_c4_g4	-	-	-	-	-2.78394	down	9.42365e-11	2.54052e-09	yes
TRINITY_DN41395_c4_g1	GO:0005524(ATP binding);GO:0005886(plasma membrane);GO:0006952(defense response);GO:0016301(kinase activity);GO:0016310(phosphorylation)	NA	probable serine/threonine-protein kinase PBL17 [Olea europaea var. sylvestris]	PBL17	3.32893	up	9.42618e-11	2.54052e-09	yes
TRINITY_DN39755_c0_g1	-	-	-	-	3.03178	up	9.55612e-11	2.57374e-09	yes
TRINITY_DN52576_c0_g1	GO:0000902(cell morphogenesis);GO:0001667(ameboidal-type cell migration);GO:0003779(actin binding);GO:0005576(extracellular region);GO:0005886(plasma membrane);GO:0005925(focal adhesion);GO:0006898(receptor-mediated endocytosis);GO:0007163(establishment or maintenance of cell polarity);GO:0007165(signal transduction);GO:0007190(activation of adenylate cyclase activity);GO:0030036(actin cytoskelet…	NA	cyclase-associated protein 1 [Solanum lycopersicum]	CAP1	2.77554	up	9.63467e-11	2.59309e-09	yes
TRINITY_DN40242_c1_g6	GO:0005515(protein binding);GO:0005743(mitochondrial inner membrane);GO:0005747(mitochondrial respiratory chain complex I);GO:0006120(mitochondrial electron transport, NADH to ubiquinone);GO:0008137(NADH dehydrogenase (ubiquinone) activity);GO:0014070(response to organic cyclic compound);GO:0016021(integral component of membrane);GO:0030425(dendrite);GO:0031966(mitochondrial membrane);GO:0032981(…	K03878	NADH dehydrogenase subunit 1 [Chaetosphaeridium globosum]	MT-ND1	4.78721	up	9.66614e-11	2.59974e-09	yes
TRINITY_DN57750_c0_g3	GO:0010334(sesquiterpene synthase activity);GO:0033383(geranyl diphosphate metabolic process)	K15803	(-)-germacrene D synthase [Actinidia chinensis var. chinensis]	TPS1	-5.62383	down	9.70968e-11	2.60963e-09	yes
TRINITY_DN41264_c1_g2	GO:0004129(cytochrome-c oxidase activity);GO:0005515(protein binding);GO:0005743(mitochondrial inner membrane);GO:0006123(mitochondrial electron transport, cytochrome c to oxygen);GO:0008535(respiratory chain complex IV assembly);GO:0016021(integral component of membrane);GO:0019646(aerobic electron transport chain);GO:0045277(respiratory chain complex IV);GO:1902600(proton transmembrane transpor…	K02262	cytochrome c oxidase subunit 3 (mitochondrion) [Nephroselmis olivacea]	MT-CO3	4.83339	up	9.93282e-11	2.66774e-09	yes
TRINITY_DN44405_c7_g2	GO:0005829(cytosol);GO:0047134(protein-disulfide reductase activity)	-	thioredoxin-like protein Clot [Sesamum indicum]	At5g42850	-2.13531	down	9.95887e-11	2.67288e-09	yes
TRINITY_DN57058_c1_g1	-	-	FCS-Like Zinc finger 15 isoform X2 [Coffea arabica]	-	-2.08003	down	9.97022e-11	2.67406e-09	yes
TRINITY_DN54283_c1_g2	GO:0005737(cytoplasm);GO:0006952(defense response);GO:0007165(signal transduction);GO:0016021(integral component of membrane);GO:0043531(ADP binding)	NA	TMV resistance protein like [Actinidia chinensis var. chinensis]	-	-4.73129	down	1.00004e-10	2.68029e-09	yes
TRINITY_DN53256_c0_g1	GO:0004674(protein serine/threonine kinase activity);GO:0005886(plasma membrane);GO:0006468(protein phosphorylation);GO:0006952(defense response);GO:0009506(plasmodesma)	K07466	Retrovirus-related Pol polyprotein from transposon TNT 1-94 [Vitis vinifera]	GIP	3.15654	up	1.02806e-10	2.75209e-09	yes
TRINITY_DN39617_c0_g2	GO:0000932(P-body);GO:0004298(threonine-type endopeptidase activity);GO:0005634(nucleus);GO:0005839(proteasome core complex);GO:0006511(ubiquitin-dependent protein catabolic process);GO:0019773(proteasome core complex, alpha-subunit complex);GO:0070062(extracellular exosome)	K02728	predicted protein [Hordeum vulgare subsp. vulgare]	PSMA4	6.01313	up	1.02826e-10	2.75209e-09	yes
TRINITY_DN52201_c2_g3	GO:0005739(mitochondrion);GO:0005777(peroxisome);GO:0016208(AMP binding)	NA	PREDICTED: probable acyl-activating enzyme 1, peroxisomal, partial [Vitis vinifera]	AAE1	4.2842	up	1.02908e-10	2.75239e-09	yes
TRINITY_DN53370_c0_g1	GO:0016787(hydrolase activity)	-	putative hydrolase/acyltransferase (alpha/beta hydrolase superfamily) [Handroanthus impetiginosus]	MES11	-2.42065	down	1.0313e-10	2.7564e-09	yes
TRINITY_DN52226_c1_g1	GO:0005634(nucleus);GO:0043565(sequence-specific DNA binding);GO:0045944(positive regulation of transcription by RNA polymerase II)	-	hypothetical protein CK203_109891 [Vitis vinifera]	-	-2.37144	down	1.05588e-10	2.82013e-09	yes
TRINITY_DN53400_c0_g1	-	-	-	-	-2.34645	down	1.08303e-10	2.89065e-09	yes
TRINITY_DN52049_c0_g1	-	NA	unnamed protein product, partial [Vitis vinifera]	-	8.2668	up	1.0892e-10	2.90511e-09	yes
TRINITY_DN54495_c0_g1	-	K01886	polyprotein [Citrus sinensis]	GIP	3.64453	up	1.09848e-10	2.92783e-09	yes
TRINITY_DN53549_c0_g1	-	-	-	-	2.8086	up	1.10607e-10	2.94603e-09	yes
TRINITY_DN46377_c2_g2	-	-	-	-	-3.15971	down	1.11095e-10	2.95697e-09	yes
TRINITY_DN56783_c2_g2	GO:0003684(damaged DNA binding);GO:0003887(DNA-directed DNA polymerase activity);GO:0005634(nucleus);GO:0006281(DNA repair);GO:0006974(cellular response to DNA damage stimulus);GO:0010224(response to UV-B);GO:0042276(error-prone translesion synthesis);GO:0046872(metal ion binding)	NA	PREDICTED: DNA repair protein REV1 isoform X2 [Vitis vinifera]	REV1	-2.28893	down	1.11519e-10	2.96623e-09	yes
TRINITY_DN52734_c0_g1	GO:0016787(hydrolase activity)	K20802	hypothetical protein CDL15_Pgr013506 [Punica granatum]	MES2	-4.92432	down	1.11871e-10	2.97352e-09	yes
TRINITY_DN44784_c2_g3	GO:0005886(plasma membrane);GO:0006952(defense response);GO:0007165(signal transduction);GO:0016301(kinase activity)	K13465	receptor-like protein 46 [Coffea eugenioides]	-	2.32585	up	1.13531e-10	3.01558e-09	yes
TRINITY_DN56320_c0_g5	-	-	-	-	4.98591	up	1.16486e-10	3.09192e-09	yes
TRINITY_DN57142_c1_g5	GO:0000325(plant-type vacuole);GO:0005524(ATP binding);GO:0005774(vacuolar membrane);GO:0005886(plasma membrane);GO:0008559(xenobiotic transmembrane transporting ATPase activity);GO:0016021(integral component of membrane);GO:0042626(ATPase activity, coupled to transmembrane movement of substances);GO:0055085(transmembrane transport)	K05666	ABC transporter C family member 10 [Hevea brasiliensis]	ABCC10	3.13282	up	1.16628e-10	3.09357e-09	yes
TRINITY_DN47523_c0_g1	GO:0000015(phosphopyruvate hydratase complex);GO:0000287(magnesium ion binding);GO:0001917(photoreceptor inner segment);GO:0004634(phosphopyruvate hydratase activity);GO:0005622(intracellular);GO:0005737(cytoplasm);GO:0005829(cytosol);GO:0005886(plasma membrane);GO:0006096(glycolytic process);GO:0009986(cell surface);GO:0016020(membrane);GO:0016829(lyase activity);GO:0019899(enzyme binding);GO:00…	K01689	PREDICTED: enolase-like isoform X1 [Solanum tuberosum]	Eno2	2.66006	up	1.19313e-10	3.16261e-09	yes
TRINITY_DN48088_c0_g1	GO:0005737(cytoplasm);GO:0009735(response to cytokinin);GO:0016740(transferase activity)	K13065	acylsugar acyltransferase 3-like [Rosa chinensis]	DAT	3.16763	up	1.22207e-10	3.23546e-09	yes
TRINITY_DN44996_c1_g1	GO:0005524(ATP binding);GO:0005634(nucleus);GO:0005737(cytoplasm);GO:0005886(plasma membrane);GO:0006952(defense response);GO:0007165(signal transduction);GO:0009626(plant-type hypersensitive response);GO:0009814(defense response, incompatible interaction);GO:0043531(ADP binding)	K13457	disease resistance protein RPP13 [Glycine max]	RPP13	-3.10264	down	1.22229e-10	3.23546e-09	yes
TRINITY_DN49194_c4_g1	-	-	-	-	-2.8598	down	1.23766e-10	3.27388e-09	yes
TRINITY_DN41258_c0_g3	GO:0004675(transmembrane receptor protein serine/threonine kinase activity);GO:0005524(ATP binding);GO:0005886(plasma membrane);GO:0006468(protein phosphorylation);GO:0007166(cell surface receptor signaling pathway);GO:0008061(chitin binding);GO:0009507(chloroplast);GO:0016021(integral component of membrane);GO:0016301(kinase activity);GO:0045087(innate immune response);GO:0071219(cellular respon…	NA	hypothetical protein CEY00_Acc06082 [Actinidia chinensis var. chinensis]	LYK4	2.76312	up	1.24191e-10	3.28288e-09	yes
TRINITY_DN50206_c1_g2	-	-	-	-	-3.3898	down	1.24755e-10	3.29554e-09	yes
TRINITY_DN55824_c0_g1	GO:0005886(plasma membrane);GO:0006952(defense response);GO:0007165(signal transduction);GO:0016301(kinase activity)	K03131	unnamed protein product, partial [Vitis vinifera]	RLP12	1.83368	up	1.24854e-10	3.29589e-09	yes
TRINITY_DN53762_c2_g1	-	-	-	-	-1.77658	down	1.26562e-10	3.33869e-09	yes
TRINITY_DN56765_c2_g1	-	-	hypothetical protein AQUCO_07100032v1 [Aquilegia coerulea]	-	3.29337	up	1.28624e-10	3.39076e-09	yes
TRINITY_DN40591_c3_g1	GO:0000122(negative regulation of transcription by RNA polymerase II);GO:0000228(nuclear chromosome);GO:0000785(chromatin);GO:0003680(AT DNA binding);GO:0005654(nucleoplasm);GO:0006366(transcription by RNA polymerase II);GO:0007165(signal transduction);GO:0007283(spermatogenesis);GO:0008584(male gonad development);GO:0010564(regulation of cell cycle process);GO:0019899(enzyme binding);GO:0021846(…	-	-	C8orf44	4.11019	up	1.2983e-10	3.42021e-09	yes
TRINITY_DN56500_c4_g2	GO:0006952(defense response)	K03239	PREDICTED: protein LURP-one-related 4-like [Daucus carota subsp. sativus]	At1g63410	-4.75332	down	1.31043e-10	3.44981e-09	yes
TRINITY_DN50707_c0_g1	GO:0005886(plasma membrane);GO:0006071(glycerol metabolic process);GO:0006629(lipid metabolic process);GO:0008889(glycerophosphodiester phosphodiesterase activity);GO:0009505(plant-type cell wall);GO:0009932(cell tip growth);GO:0010026(trichome differentiation);GO:0010053(root epidermal cell differentiation);GO:0010442(guard cell morphogenesis);GO:0016301(kinase activity);GO:0031225(anchored comp…	K01126	PREDICTED: glycerophosphodiester phosphodiesterase GDPDL3-like [Daucus carota subsp. sativus]	LRK10L-2.6	-2.53808	down	1.31966e-10	3.47173e-09	yes
TRINITY_DN48300_c3_g1	-	-	-	-	-5.71245	down	1.32194e-10	3.47537e-09	yes
TRINITY_DN47195_c4_g1	-	-	-	-	-5.89521	down	1.3618e-10	3.57771e-09	yes
TRINITY_DN53453_c3_g1	-	-	-	-	-2.30595	down	1.37414e-10	3.60768e-09	yes
TRINITY_DN47012_c1_g3	GO:0003677(DNA binding);GO:0003700(DNA binding transcription factor activity);GO:0005634(nucleus);GO:0006351(transcription, DNA-templated);GO:0006355(regulation of transcription, DNA-templated)	K14491	transcription factor MYBC1-like [Cynara cardunculus var. scolymus]	LUX	-1.60731	down	1.38221e-10	3.6264e-09	yes
TRINITY_DN54871_c1_g3	-	-	-	-	-4.65167	down	1.40192e-10	3.67561e-09	yes
TRINITY_DN51499_c2_g2	GO:0004462(lactoylglutathione lyase activity);GO:0005737(cytoplasm);GO:0005829(cytosol);GO:0005975(carbohydrate metabolic process);GO:0006090(pyruvate metabolic process);GO:0006357(regulation of transcription by RNA polymerase II);GO:0006749(glutathione metabolic process);GO:0008270(zinc ion binding);GO:0009438(methylglyoxal metabolic process);GO:0030316(osteoclast differentiation);GO:0043066(neg…	K01759	lactoylglutathione lyase [Chlamydomonas reinhardtii]	GLO1	5.526	up	1.40721e-10	3.68695e-09	yes
TRINITY_DN45682_c0_g1	GO:0003779(actin binding);GO:0005515(protein binding);GO:0005524(ATP binding);GO:0005829(cytosol);GO:0005885(Arp2/3 protein complex);GO:0034314(Arp2/3 complex-mediated actin nucleation);GO:0042995(cell projection)	NA	actin-related protein 2-like [Quercus suber]	ACTR2	2.7786	up	1.41124e-10	3.69502e-09	yes
TRINITY_DN53125_c1_g5	GO:0005515(protein binding);GO:0005737(cytoplasm);GO:0009408(response to heat);GO:0009644(response to high light intensity);GO:0010286(heat acclimation);GO:0042542(response to hydrogen peroxide)	K13993	PREDICTED: 18.2 kDa class I heat shock protein-like [Nicotiana tomentosiformis]	HSP18.2	2.84603	up	1.4134e-10	3.69816e-09	yes
TRINITY_DN41064_c0_g2	GO:0003674(molecular_function);GO:0005829(cytosol);GO:0005886(plasma membrane);GO:0006970(response to osmotic stress);GO:0009737(response to abscisic acid);GO:0009738(abscisic acid-activated signaling pathway);GO:0010116(positive regulation of abscisic acid biosynthetic process);GO:0016021(integral component of membrane);GO:1902074(response to salt)	-	NDR1/HIN1-like protein 6 [Olea europaea var. sylvestris]	YLS9	3.5107	up	1.4164e-10	3.70349e-09	yes
TRINITY_DN49049_c2_g1	GO:0000981(RNA polymerase II transcription factor activity, sequence-specific DNA binding);GO:0003677(DNA binding);GO:0005654(nucleoplasm);GO:0005737(cytoplasm)	-	zinc finger MYM-type protein 1-like [Prunus avium]	-	2.53734	up	1.42276e-10	3.71761e-09	yes
TRINITY_DN48604_c1_g1	-	-	-	-	4.48148	up	1.43545e-10	3.74822e-09	yes
TRINITY_DN51743_c0_g1	-	-	uncharacterized protein LOC112803971 [Arachis hypogaea]	-	6.02429	up	1.44545e-10	3.77162e-09	yes
TRINITY_DN49722_c0_g1	-	-	-	-	-4.6491	down	1.44637e-10	3.77162e-09	yes
TRINITY_DN35392_c0_g8	GO:0001774(microglial cell activation);GO:0002052(positive regulation of neuroblast proliferation);GO:0002523(leukocyte migration involved in inflammatory response);GO:0002548(monocyte chemotaxis);GO:0005125(cytokine activity);GO:0005178(integrin binding);GO:0005576(extracellular region);GO:0005615(extracellular space);GO:0005737(cytoplasm);GO:0005886(plasma membrane);GO:0006935(chemotaxis);GO:00…	-	-	Cx3cl1	4.71358	up	1.46724e-10	3.82345e-09	yes
TRINITY_DN53262_c6_g1	GO:0000030(mannosyltransferase activity);GO:0005789(endoplasmic reticulum membrane);GO:0006506(GPI anchor biosynthetic process);GO:0031501(mannosyltransferase complex)	K07542	hypothetical protein CTI12_AA099260 [Artemisia annua]	-	-2.97484	down	1.49848e-10	3.90223e-09	yes
TRINITY_DN55418_c0_g1	GO:0004026(alcohol O-acetyltransferase activity)	K13065	PREDICTED: vinorine synthase-like [Fragaria vesca subsp. vesca]	ACT	11.267	up	1.5307e-10	3.98345e-09	yes
TRINITY_DN46152_c3_g2	GO:0009536(plastid)	K02705	photosystem II CP43 chlorophyll apoprotein (chloroplast) [Morella rubra]	psbC	1.52163	up	1.53474e-10	3.99126e-09	yes
TRINITY_DN55560_c1_g1	-	-	-	-	-2.32926	down	1.55282e-10	4.03554e-09	yes
TRINITY_DN40013_c0_g1	GO:0009507(chloroplast)	-	hypothetical protein CICLE_v10024137mg [Citrus clementina]	PTD	-3.81997	down	1.56908e-10	4.07507e-09	yes
TRINITY_DN53403_c1_g1	-	-	-	-	-3.84744	down	1.58812e-10	4.12173e-09	yes
TRINITY_DN50591_c0_g3	-	NA	hypothetical protein MIMGU_mgv1a021978mg [Erythranthe guttata]	-	-3.21554	down	1.59804e-10	4.14468e-09	yes
TRINITY_DN44734_c1_g1	GO:0005634(nucleus)	K09503	seed maturation protein PM37 [Glycine max]	DNAJ1	7.46483	up	1.61151e-10	4.17681e-09	yes
TRINITY_DN51798_c1_g2	GO:0004832(valine-tRNA ligase activity);GO:0005829(cytosol);GO:0006438(valyl-tRNA aminoacylation)	K12447	PREDICTED: uncharacterized protein LOC100253049 isoform X1 [Vitis vinifera]	-	7.83503	up	1.62203e-10	4.20126e-09	yes
TRINITY_DN52402_c4_g4	GO:0001580(detection of chemical stimulus involved in sensory perception of bitter taste);GO:0001792(polymeric immunoglobulin receptor activity);GO:0002415(immunoglobulin transcytosis in epithelial cells mediated by polymeric immunoglobulin receptor);GO:0005154(epidermal growth factor receptor binding);GO:0005576(extracellular region);GO:0005615(extracellular space);GO:0005886(plasma membrane);GO…	-	-	Pigr	11.1944	up	1.63828e-10	4.24049e-09	yes
TRINITY_DN50510_c2_g2	-	-	-	-	-3.02327	down	1.64225e-10	4.24793e-09	yes
TRINITY_DN43371_c1_g1	GO:0016298(lipase activity)	K00679	PREDICTED: GDSL esterase/lipase At5g45670 [Vitis vinifera]	At1g29670	2.0524	up	1.65234e-10	4.27116e-09	yes
TRINITY_DN45551_c1_g5	GO:0000775(chromosome, centromeric region);GO:0005634(nucleus);GO:0008270(zinc ion binding);GO:0018024(histone-lysine N-methyltransferase activity);GO:0034968(histone lysine methylation);GO:0040029(regulation of gene expression, epigenetic);GO:0042054(histone methyltransferase activity)	K11420	PREDICTED: histone-lysine N-methyltransferase, H3 lysine-9 specific SUVH1 [Vitis vinifera]	SUVH1	-2.35394	down	1.65838e-10	4.28389e-09	yes
TRINITY_DN48366_c3_g1	GO:0005634(nucleus);GO:0043565(sequence-specific DNA binding);GO:0045944(positive regulation of transcription by RNA polymerase II)	NA	LINE-1 reverse transcriptase-like [Vitis vinifera]	AtMg01250	3.93569	up	1.71165e-10	4.41854e-09	yes
TRINITY_DN52545_c1_g6	-	K13466	PREDICTED: LRR receptor-like serine/threonine-protein kinase FLS2 [Daucus carota subsp. sativus]	-	4.62448	up	1.74774e-10	4.50869e-09	yes
TRINITY_DN42698_c3_g1	GO:0004360(glutamine-fructose-6-phosphate transaminase (isomerizing) activity);GO:0006002(fructose 6-phosphate metabolic process);GO:0006042(glucosamine biosynthetic process);GO:0006047(UDP-N-acetylglucosamine metabolic process);GO:0006048(UDP-N-acetylglucosamine biosynthetic process);GO:0006487(protein N-linked glycosylation);GO:0006541(glutamine metabolic process);GO:0009744(response to sucrose…	K00820	glutamine--fructose-6-phosphate aminotransferase [isomerizing]-like [Quercus suber]	Gfpt1	3.94835	up	1.75848e-10	4.53335e-09	yes
TRINITY_DN58387_c0_g1	GO:0005515(protein binding);GO:0009416(response to light stimulus);GO:0009507(chloroplast);GO:0009517(PSII associated light-harvesting complex II);GO:0009522(photosystem I);GO:0009533(chloroplast stromal thylakoid);GO:0009534(chloroplast thylakoid);GO:0009535(chloroplast thylakoid membrane);GO:0009579(thylakoid);GO:0009637(response to blue light);GO:0009768(photosynthesis, light harvesting in pho…	K08916	light harvesting complex of photosystem II 5 [Arabidopsis thaliana]	LHCB5	10.065	up	1.763e-10	4.54196e-09	yes
TRINITY_DN52909_c4_g1	-	-	-	-	-5.29665	down	1.7757e-10	4.57163e-09	yes
TRINITY_DN57008_c0_g3	GO:0004674(protein serine/threonine kinase activity);GO:0005886(plasma membrane);GO:0007166(cell surface receptor signaling pathway)	NA	Wall-associated receptor kinase [Actinidia chinensis var. chinensis]	WAK5	3.13431	up	1.77903e-10	4.57417e-09	yes
TRINITY_DN39170_c0_g1	GO:0005739(mitochondrion);GO:0008270(zinc ion binding)	NA	PREDICTED: pentatricopeptide repeat-containing protein At1g20230-like [Vitis vinifera]	PCMP-H24	-3.36118	down	1.77906e-10	4.57417e-09	yes
TRINITY_DN46479_c0_g1	-	-	-	-	-4.22638	down	1.78071e-10	4.57535e-09	yes
TRINITY_DN55371_c1_g1	-	NA	cyclin-D4-1-like [Coffea arabica]	-	-4.24538	down	1.79686e-10	4.61319e-09	yes
TRINITY_DN57636_c0_g2	GO:0005515(protein binding)	K13414	TMV resistance protein N-like [Solanum lycopersicum]	-	3.9998	up	1.79783e-10	4.61319e-09	yes
TRINITY_DN47181_c1_g2	-	-	-	-	8.58756	up	1.81061e-10	4.64289e-09	yes
TRINITY_DN48494_c1_g3	GO:0004674(protein serine/threonine kinase activity);GO:0005886(plasma membrane);GO:0006468(protein phosphorylation);GO:0006952(defense response);GO:0009506(plasmodesma)	K10581	Integrase, catalytic core [Corchorus capsularis]	-	-5.73437	down	1.81591e-10	4.6534e-09	yes
TRINITY_DN57338_c0_g3	GO:0005739(mitochondrion)	K02262	cytochrome c oxidase subunit 3 (mitochondrion) (mitochondrion) [Brassica juncea var. tumida]	COX3	2.4948	up	1.82557e-10	4.67504e-09	yes
TRINITY_DN57789_c1_g1	-	-	-	-	3.65122	up	1.83431e-10	4.69225e-09	yes
TRINITY_DN54762_c2_g1	GO:0003993(acid phosphatase activity);GO:0005615(extracellular space);GO:0030145(manganese ion binding);GO:0046872(metal ion binding)	K15400	Purple acid phosphatase [Actinidia chinensis var. chinensis]	PAP2	1.95462	up	1.83473e-10	4.69225e-09	yes
TRINITY_DN55696_c0_g5	GO:0004672(protein kinase activity);GO:0004674(protein serine/threonine kinase activity);GO:0005524(ATP binding);GO:0005623(cell);GO:0006468(protein phosphorylation);GO:0009705(plant-type vacuole membrane);GO:0009755(hormone-mediated signaling pathway);GO:0016021(integral component of membrane);GO:0016301(kinase activity);GO:0051924(regulation of calcium ion transport);GO:0080147(root hair cell d…	NA	PREDICTED: probable receptor-like protein kinase At1g49730 isoform X1 [Daucus carota subsp. sativus]	At5g61350	4.24438	up	1.86584e-10	4.76865e-09	yes
TRINITY_DN46009_c1_g10	GO:0005887(integral component of plasma membrane);GO:0006857(oligopeptide transport);GO:0015031(protein transport);GO:0016020(membrane);GO:0035673(oligopeptide transmembrane transporter activity);GO:0080167(response to karrikin)	-	PREDICTED: oligopeptide transporter 4 [Nicotiana sylvestris]	OPT4	2.26993	up	1.89841e-10	4.84868e-09	yes
TRINITY_DN51749_c2_g4	GO:0004674(protein serine/threonine kinase activity);GO:0005886(plasma membrane);GO:0006468(protein phosphorylation);GO:0006952(defense response);GO:0009506(plasmodesma)	NA	G-type lectin S-receptor-like serine/threonine-protein kinase [Actinidia chinensis var. chinensis]	At4g27290	2.38802	up	1.90715e-10	4.86779e-09	yes
TRINITY_DN51475_c0_g1	GO:0004674(protein serine/threonine kinase activity);GO:0005886(plasma membrane);GO:0006468(protein phosphorylation);GO:0006952(defense response);GO:0009506(plasmodesma)	NA	G-type lectin S-receptor-like serine/threonine-protein kinase CES101 isoform X1 [Manihot esculenta]	CES101	2.08002	up	1.9117e-10	4.87617e-09	yes
TRINITY_DN56602_c2_g1	GO:0004672(protein kinase activity);GO:0004674(protein serine/threonine kinase activity);GO:0005515(protein binding);GO:0005524(ATP binding);GO:0005576(extracellular region);GO:0005886(plasma membrane);GO:0007338(single fertilization);GO:0009506(plasmodesma);GO:0009723(response to ethylene);GO:0009738(abscisic acid-activated signaling pathway);GO:0009741(response to brassinosteroid);GO:0009742(br…	NA	uncharacterized protein LOC112500121 [Cynara cardunculus var. scolymus]	FER	2.54625	up	1.91814e-10	4.88934e-09	yes
TRINITY_DN56647_c3_g2	-	-	-	-	-2.01507	down	1.92874e-10	4.91313e-09	yes
TRINITY_DN53906_c0_g2	-	-	hypothetical protein COLO4_31897 [Corchorus olitorius]	-	-2.96623	down	1.9315e-10	4.91692e-09	yes
TRINITY_DN52190_c1_g1	-	-	-	-	5.79664	up	1.93813e-10	4.93054e-09	yes
TRINITY_DN57990_c3_g2	GO:0005737(cytoplasm);GO:0006952(defense response);GO:0007165(signal transduction);GO:0016021(integral component of membrane);GO:0043531(ADP binding)	NA	TMV resistance protein like [Actinidia chinensis var. chinensis]	-	2.39075	up	1.97317e-10	5.01637e-09	yes
TRINITY_DN57121_c2_g3	GO:0000079(regulation of cyclin-dependent protein serine/threonine kinase activity);GO:0004693(cyclin-dependent protein serine/threonine kinase activity);GO:0005515(protein binding);GO:0007049(cell cycle);GO:0019901(protein kinase binding);GO:0051301(cell division);GO:0051726(regulation of cell cycle)	K01255	cyclin-U4-1-like [Coffea arabica]	CYCU4-1	-3.13544	down	1.99555e-10	5.06991e-09	yes
TRINITY_DN42449_c2_g3	-	-	hypothetical protein TSUD_281710 [Trifolium subterraneum]	-	5.34679	up	2.01155e-10	5.10719e-09	yes
TRINITY_DN55363_c0_g3	-	-	-	-	-6.40262	down	2.03016e-10	5.15104e-09	yes
TRINITY_DN48861_c4_g1	-	-	-	-	-4.19329	down	2.0447e-10	5.18452e-09	yes
TRINITY_DN50791_c4_g2	GO:0003674(molecular_function);GO:0005739(mitochondrion);GO:0008150(biological_process);GO:0009451(RNA modification)	-	Pentatricopeptide repeat-containing protein [Actinidia chinensis var. chinensis]	At1g11710	1.91169	up	2.10711e-10	5.33926e-09	yes
TRINITY_DN49976_c0_g2	GO:0034638(phosphatidylcholine catabolic process)	K01115	unnamed protein product [Coffea canephora]	PLD1	4.5464	up	2.11136e-10	5.34137e-09	yes
TRINITY_DN45527_c3_g4	-	-	hypothetical protein DM860_002402 [Cuscuta australis]	-	3.03076	up	2.11199e-10	5.34137e-09	yes
TRINITY_DN122_c0_g1	-	-	-	-	-3.41394	down	2.1121e-10	5.34137e-09	yes
TRINITY_DN41121_c1_g1	GO:0005739(mitochondrion);GO:0005741(mitochondrial outer membrane);GO:0005743(mitochondrial inner membrane);GO:0008047(enzyme activator activity);GO:0016020(membrane);GO:0016021(integral component of membrane);GO:0020037(heme binding);GO:0043231(intracellular membrane-bounded organelle);GO:0046872(metal ion binding);GO:0055114(oxidation-reduction process)	K10534	cytochrome B5 isoform 1, putative [Ricinus communis]	Cyb5b	2.45949	up	2.12744e-10	5.37664e-09	yes
TRINITY_DN50488_c2_g4	GO:0009813(flavonoid biosynthetic process);GO:0043231(intracellular membrane-bounded organelle);GO:0052696(flavonoid glucuronidation);GO:0080043(quercetin 3-O-glucosyltransferase activity);GO:0080044(quercetin 7-O-glucosyltransferase activity)	NA	Hydroquinone glucosyltransferase [Actinidia chinensis var. chinensis]	AS	-3.18669	down	2.1638e-10	5.46494e-09	yes
TRINITY_DN41999_c0_g1	GO:0003682(chromatin binding);GO:0005737(cytoplasm);GO:0007165(signal transduction);GO:0008536(Ran GTPase binding);GO:0035091(phosphatidylinositol binding)	K10615	PREDICTED: uncharacterized protein LOC100254552 [Vitis vinifera]	HERC2	4.35879	up	2.174e-10	5.4871e-09	yes
TRINITY_DN44624_c1_g2	GO:0000302(response to reactive oxygen species);GO:0001707(mesoderm formation);GO:0001887(selenium compound metabolic process);GO:0004791(thioredoxin-disulfide reductase activity);GO:0005515(protein binding);GO:0005634(nucleus);GO:0005739(mitochondrion);GO:0005829(cytosol);GO:0007165(signal transduction);GO:0008283(cell proliferation);GO:0009055(electron transfer activity);GO:0015035(protein disu…	K22182	thioredoxin reductase TR1 [Haematococcus lacustris]	TXNRD1	5.09539	up	2.18615e-10	5.51416e-09	yes
TRINITY_DN38841_c0_g2	GO:0005200(structural constituent of cytoskeleton);GO:0005515(protein binding);GO:0005737(cytoplasm);GO:0005829(cytosol);GO:0005885(Arp2/3 protein complex);GO:0005925(focal adhesion);GO:0016020(membrane);GO:0030027(lamellipodium);GO:0034314(Arp2/3 complex-mediated actin nucleation);GO:0051015(actin filament binding);GO:0070062(extracellular exosome)	K05756	actin-related protein 2/3 complex subunit 3-like [Physcomitrella patens]	ARPC3	5.00545	up	2.22557e-10	5.60993e-09	yes
TRINITY_DN54617_c2_g1	GO:0004497(monooxygenase activity);GO:0007275(multicellular organism development);GO:0010268(brassinosteroid homeostasis);GO:0016125(sterol metabolic process);GO:0016132(brassinosteroid biosynthetic process)	NA	beta-amyrin 28-oxidase-like [Rosa chinensis]	-	3.89558	up	2.23032e-10	5.61821e-09	yes
TRINITY_DN47298_c2_g3	GO:0005737(cytoplasm);GO:0005980(glycogen catabolic process);GO:0008184(glycogen phosphorylase activity);GO:0030170(pyridoxal phosphate binding)	K00688	alpha-1,4 glucan phosphorylase L-2 isozyme, chloroplastic/amyloplastic [Artemisia annua]	STP-1	-1.44593	down	2.23967e-10	5.63808e-09	yes
TRINITY_DN44622_c4_g1	GO:0005515(protein binding);GO:0005634(nucleus);GO:0005783(endoplasmic reticulum);GO:0009555(pollen development);GO:0010584(pollen exine formation);GO:0016491(oxidoreductase activity);GO:0048316(seed development);GO:0050662(coenzyme binding);GO:0055114(oxidation-reduction process);GO:0080110(sporopollenin biosynthetic process)	K13082	Tetraketide alpha-pyrone reductase 1 [Vitis vinifera]	TKPR1	2.48399	up	2.25149e-10	5.66415e-09	yes
TRINITY_DN57431_c1_g1	-	-	-	-	-2.80035	down	2.25454e-10	5.66811e-09	yes
TRINITY_DN57848_c5_g1	GO:0005351(carbohydrate:proton symporter activity);GO:0005355(glucose transmembrane transporter activity);GO:0005887(integral component of plasma membrane);GO:0046323(glucose import)	NA	PREDICTED: sugar transport protein 8 [Eucalyptus grandis]	STP14	-3.17675	down	2.26317e-10	5.6861e-09	yes
TRINITY_DN51159_c0_g1	GO:0004753(saccharopine dehydrogenase activity);GO:0005737(cytoplasm);GO:0005739(mitochondrion);GO:0005829(cytosol);GO:0019477(L-lysine catabolic process);GO:0033512(L-lysine catabolic process to acetyl-CoA via saccharopine);GO:0047130(saccharopine dehydrogenase (NADP+, L-lysine-forming) activity);GO:0047131(saccharopine dehydrogenase (NAD+, L-glutamate-forming) activity);GO:0055114(oxidation-red…	K14157	PREDICTED: alpha-aminoadipic semialdehyde synthase [Fragaria vesca subsp. vesca]	LKR/SDH	9.04473	up	2.26742e-10	5.69306e-09	yes
TRINITY_DN46901_c2_g2	-	-	-	-	4.76944	up	2.30012e-10	5.77143e-09	yes
TRINITY_DN42586_c3_g1	GO:0005744(mitochondrial inner membrane presequence translocase complex);GO:0030150(protein import into mitochondrial matrix);GO:0031305(integral component of mitochondrial inner membrane);GO:0045037(protein import into chloroplast stroma)	-	PREDICTED: outer envelope pore protein 16, chloroplastic [Nicotiana sylvestris]	OEP16	-2.10682	down	2.3035e-10	5.77613e-09	yes
TRINITY_DN44567_c0_g1	-	-	-	-	-2.45804	down	2.30708e-10	5.78134e-09	yes
TRINITY_DN51886_c0_g1	GO:0005737(cytoplasm);GO:0030001(metal ion transport);GO:0046914(transition metal ion binding);GO:0046916(cellular transition metal ion homeostasis)	-	PREDICTED: neurofilament medium polypeptide-like [Fragaria vesca subsp. vesca]	HIPP07	2.97884	up	2.3097e-10	5.78415e-09	yes
TRINITY_DN48114_c0_g2	GO:0004806(triglyceride lipase activity);GO:0006629(lipid metabolic process);GO:0008970(phosphatidylcholine 1-acylhydrolase activity);GO:0009507(chloroplast);GO:0016042(lipid catabolic process);GO:0047714(galactolipase activity)	K00145	phospholipase A1-Igamma2, chloroplastic-like [Solanum pennellii]	At1g06800	-1.63242	down	2.31757e-10	5.80009e-09	yes
TRINITY_DN57142_c1_g4	GO:0000325(plant-type vacuole);GO:0005524(ATP binding);GO:0005774(vacuolar membrane);GO:0005886(plasma membrane);GO:0008559(xenobiotic transmembrane transporting ATPase activity);GO:0016021(integral component of membrane);GO:0042626(ATPase activity, coupled to transmembrane movement of substances);GO:0055085(transmembrane transport)	K05666	ABC transporter C family member 10 [Hevea brasiliensis]	ABCC10	-2.68772	down	2.34848e-10	5.87365e-09	yes
TRINITY_DN51033_c2_g2	-	-	-	-	2.37966	up	2.35486e-10	5.88577e-09	yes
TRINITY_DN38918_c0_g1	GO:0003985(acetyl-CoA C-acetyltransferase activity);GO:0005737(cytoplasm);GO:0005739(mitochondrion);GO:0005777(peroxisome);GO:0005829(cytosol);GO:0005886(plasma membrane);GO:0006635(fatty acid beta-oxidation);GO:0008299(isoprenoid biosynthetic process);GO:0009793(embryo development ending in seed dormancy);GO:0009846(pollen germination);GO:0009860(pollen tube growth);GO:0016125(sterol metabolic p…	K00626	PREDICTED: acetyl-CoA acetyltransferase, cytosolic 1-like [Fragaria vesca subsp. vesca]	AAT1	7.99288	up	2.39917e-10	5.99265e-09	yes
TRINITY_DN56746_c0_g5	-	-	-	-	-1.87787	down	2.43647e-10	6.08186e-09	yes
TRINITY_DN40943_c3_g3	GO:0005886(plasma membrane);GO:0006952(defense response)	NA	MLO-like protein [Actinidia chinensis var. chinensis]	MLO3	3.72882	up	2.44634e-10	6.10256e-09	yes
TRINITY_DN40182_c4_g1	GO:0003871(5-methyltetrahydropteroyltriglutamate-homocysteine S-methyltransferase activity);GO:0005507(copper ion binding);GO:0005515(protein binding);GO:0005737(cytoplasm);GO:0005774(vacuolar membrane);GO:0005777(peroxisome);GO:0005794(Golgi apparatus);GO:0005829(cytosol);GO:0005886(plasma membrane);GO:0008270(zinc ion binding);GO:0008705(methionine synthase activity);GO:0009086(methionine biosy…	K00549	Cobalamin-independent synthase family protein [Arabidopsis thaliana]	MS1	7.83359	up	2.46386e-10	6.13713e-09	yes
TRINITY_DN57312_c4_g6	-	-	-	-	-2.94229	down	2.46497e-10	6.13713e-09	yes
TRINITY_DN43216_c1_g1	GO:0005886(plasma membrane);GO:0007165(signal transduction);GO:0016021(integral component of membrane);GO:0016301(kinase activity)	K03131	PREDICTED: receptor-like protein 12 [Gossypium arboreum]	-	-3.00925	down	2.46498e-10	6.13713e-09	yes
TRINITY_DN41208_c1_g3	GO:0005739(mitochondrion)	-	-	LINC00596	4.0048	up	2.47068e-10	6.14734e-09	yes
TRINITY_DN51817_c1_g5	-	-	hypothetical protein VITISV_015228 [Vitis vinifera]	-	1.62569	up	2.47619e-10	6.15415e-09	yes
TRINITY_DN37460_c0_g1	GO:0003824(catalytic activity);GO:0005737(cytoplasm);GO:0005829(cytosol);GO:0016051(carbohydrate biosynthetic process);GO:0016740(transferase activity);GO:0047444(N-acylneuraminate-9-phosphate synthase activity)	-	predicted protein [Micromonas commoda]	NANS	3.37247	up	2.47661e-10	6.15415e-09	yes
TRINITY_DN52148_c6_g3	GO:0003674(molecular_function);GO:0005634(nucleus);GO:0005737(cytoplasm)	NA	Programmed cell death protein 2-like [Actinidia chinensis var. chinensis]	-	-1.44656	down	2.56623e-10	6.37274e-09	yes
TRINITY_DN38558_c0_g1	-	-	-	-	-4.19515	down	2.57095e-10	6.38036e-09	yes
TRINITY_DN51962_c2_g3	-	-	-	-	-4.85964	down	2.57961e-10	6.39773e-09	yes
TRINITY_DN57430_c0_g2	-	-	-	-	3.04385	up	2.58854e-10	6.41576e-09	yes
TRINITY_DN57136_c1_g1	-	-	hypothetical protein Ahy_B07g087002 [Arachis hypogaea]	-	4.9018	up	2.6174e-10	6.48311e-09	yes
TRINITY_DN38765_c5_g3	GO:0003723(RNA binding);GO:0005047(signal recognition particle binding);GO:0005515(protein binding);GO:0005785(signal recognition particle receptor complex);GO:0005786(signal recognition particle, endoplasmic reticulum targeting);GO:0005829(cytosol);GO:0006614(SRP-dependent cotranslational protein targeting to membrane);GO:0006616(SRP-dependent cotranslational protein targeting to membrane, trans…	K03109	Signal recognition particle 9 kDa [Chlorella sorokiniana]	SRP9	5.36576	up	2.62426e-10	6.49593e-09	yes
TRINITY_DN50837_c0_g2	-	-	hypothetical protein AQUCO_00100753v1, partial [Aquilegia coerulea]	-	-2.03902	down	2.63073e-10	6.50775e-09	yes
TRINITY_DN44588_c3_g2	-	-	-	-	4.11446	up	2.69183e-10	6.65463e-09	yes
TRINITY_DN48598_c0_g1	-	-	-	-	6.4991	up	2.69943e-10	6.66914e-09	yes
TRINITY_DN53190_c2_g2	-	-	-	-	3.15658	up	2.71713e-10	6.70859e-09	yes
TRINITY_DN50750_c2_g1	-	-	-	-	-4.36527	down	2.76784e-10	6.82941e-09	yes
TRINITY_DN52592_c3_g1	-	NA	uncharacterized protein LOC110667233 isoform X2 [Hevea brasiliensis]	-	-1.77969	down	2.81691e-10	6.94604e-09	yes
TRINITY_DN47812_c3_g3	-	-	-	-	-4.78558	down	2.85252e-10	7.02934e-09	yes
TRINITY_DN51703_c0_g5	-	-	-	-	7.65037	up	2.87728e-10	7.08582e-09	yes
TRINITY_DN45892_c3_g1	GO:0005739(mitochondrion)	NA	pentatricopeptide repeat-containing protein At1g77360, mitochondrial [Coffea eugenioides]	At1g77360	-1.63018	down	2.90076e-10	7.13909e-09	yes
TRINITY_DN41832_c6_g1	GO:0005739(mitochondrion)	K12447	Zinc finger, CCCH-type [Cinnamomum micranthum f. kanehirae]	-	3.41068	up	2.9149e-10	7.16931e-09	yes
TRINITY_DN48429_c0_g2	-	-	hypothetical protein CDL15_Pgr003308 [Punica granatum]	-	-4.14685	down	2.9398e-10	7.22594e-09	yes
TRINITY_DN46583_c4_g1	-	-	uncharacterized protein LOC113850831 [Abrus precatorius]	-	-2.88829	down	2.94226e-10	7.22738e-09	yes
TRINITY_DN49005_c2_g1	GO:0005524(ATP binding);GO:0005575(cellular_component);GO:0006952(defense response);GO:0043531(ADP binding)	K13457	putative disease resistance RPP8-like protein 2 [Vitis vinifera]	At1g59780	-2.99978	down	2.97106e-10	7.29001e-09	yes
TRINITY_DN56088_c0_g6	GO:0004674(protein serine/threonine kinase activity);GO:0005886(plasma membrane);GO:0006468(protein phosphorylation)	NA	PREDICTED: G-type lectin S-receptor-like serine/threonine-protein kinase SD2-5 [Ipomoea nil]	SD25	2.57591	up	2.97154e-10	7.29001e-09	yes
TRINITY_DN56320_c1_g1	GO:0004866(endopeptidase inhibitor activity);GO:0005737(cytoplasm);GO:0006508(proteolysis);GO:0008168(methyltransferase activity);GO:0008233(peptidase activity);GO:0032259(methylation)	NA	PREDICTED: protein N-lysine methyltransferase METTL21A isoform X1 [Vitis vinifera]	mettl21a	-1.35692	down	2.9938e-10	7.33995e-09	yes
TRINITY_DN53556_c1_g3	-	-	PREDICTED: uncharacterized protein LOC109340495, partial [Lupinus angustifolius]	-	3.06864	up	3.03345e-10	7.43244e-09	yes
TRINITY_DN50124_c3_g2	-	-	-	-	3.09436	up	3.13062e-10	7.66565e-09	yes
TRINITY_DN48300_c3_g2	-	-	-	-	-4.20751	down	3.15833e-10	7.72857e-09	yes
TRINITY_DN50060_c0_g1	GO:0003677(DNA binding);GO:0003700(DNA binding transcription factor activity);GO:0005634(nucleus);GO:0006952(defense response);GO:0008219(cell death);GO:0009816(defense response to bacterium, incompatible interaction)	K16226	TMV resistance protein like [Actinidia chinensis var. chinensis]	RRS1	2.39063	up	3.17059e-10	7.75366e-09	yes
TRINITY_DN39826_c0_g1	GO:0005737(cytoplasm);GO:0005777(peroxisome);GO:0005829(cytosol);GO:0008270(zinc ion binding);GO:0016491(oxidoreductase activity);GO:0055114(oxidation-reduction process)	NA	PREDICTED: quinone oxidoreductase-like protein 2 homolog [Fragaria vesca subsp. vesca]	v1g238856	9.40388	up	3.17832e-10	7.76763e-09	yes
TRINITY_DN54159_c2_g5	GO:0000162(tryptophan biosynthetic process);GO:0004049(anthranilate synthase activity);GO:0005829(cytosol);GO:0005950(anthranilate synthase complex)	K01658	Anthranilate synthase beta subunit 1 like [Actinidia chinensis var. chinensis]	ASB1	-2.09618	down	3.20534e-10	7.82871e-09	yes
TRINITY_DN46192_c1_g7	GO:0005249(voltage-gated potassium channel activity);GO:0005887(integral component of plasma membrane);GO:0042391(regulation of membrane potential)	NA	PREDICTED: potassium channel AKT1 [Nicotiana sylvestris]	AKT1	3.2331	up	3.21695e-10	7.85209e-09	yes
TRINITY_DN38117_c0_g1	-	-	uncharacterized protein LOC105638777 [Jatropha curcas]	-	2.19091	up	3.25568e-10	7.94158e-09	yes
TRINITY_DN54434_c0_g1	GO:0000139(Golgi membrane);GO:0000306(extrinsic component of vacuolar membrane);GO:0005515(protein binding);GO:0005576(extracellular region);GO:0005783(endoplasmic reticulum);GO:0006886(intracellular protein transport);GO:0008233(peptidase activity);GO:0008270(zinc ion binding);GO:0016021(integral component of membrane);GO:0031902(late endosome membrane);GO:0032586(protein storage vacuole membran…	NA	PREDICTED: receptor homology region, transmembrane domain- and RING domain-containing protein 1 [Vitis vinifera]	RMR1	-1.45651	down	3.26606e-10	7.96188e-09	yes
TRINITY_DN55853_c0_g2	-	-	-	-	8.59637	up	3.2714e-10	7.9657e-09	yes
TRINITY_DN57293_c4_g4	-	-	PREDICTED: TMV resistance protein N-like [Prunus mume]	-	-2.94683	down	3.27176e-10	7.9657e-09	yes
TRINITY_DN45977_c1_g1	GO:0003674(molecular_function)	NA	solute carrier family 35 member F2-like [Ziziphus jujuba]	SLC35F2	-1.56446	down	3.28353e-10	7.98929e-09	yes
TRINITY_DN54166_c2_g3	GO:0004864(protein phosphatase inhibitor activity);GO:0005634(nucleus);GO:0005737(cytoplasm);GO:0009738(abscisic acid-activated signaling pathway);GO:0010427(abscisic acid binding);GO:0080163(regulation of protein serine/threonine phosphatase activity)	-	Major allergen Pru ar 1 [Vitis vinifera]	-	2.67908	up	3.30691e-10	8.04111e-09	yes
TRINITY_DN47186_c1_g2	GO:0004177(aminopeptidase activity);GO:0005634(nucleus);GO:0005737(cytoplasm);GO:0005783(endoplasmic reticulum);GO:0005829(cytosol);GO:0005886(plasma membrane);GO:0006508(proteolysis);GO:0008270(zinc ion binding);GO:0009926(auxin polar transport);GO:0010013(N-1-naphthylphthalamic acid binding);GO:0031090(organelle membrane);GO:0042277(peptide binding);GO:0043171(peptide catabolic process);GO:0070…	NA	aminopeptidase M1 [Lactuca sativa]	APM1	-5.39953	down	3.32827e-10	8.08794e-09	yes
TRINITY_DN53607_c2_g4	-	-	hypothetical protein RchiOBHm_Chr5g0049061 [Rosa chinensis]	-	-5.52785	down	3.33262e-10	8.09342e-09	yes
TRINITY_DN49887_c2_g1	GO:0004252(serine-type endopeptidase activity);GO:0005618(cell wall)	NA	Peptidase S8/S53 domain-containing protein [Artemisia annua]	SBT1.4	-2.24589	down	3.33666e-10	8.09812e-09	yes
TRINITY_DN46517_c1_g1	-	NA	putative tripeptidyl-peptidase II [Rosa chinensis]	-	3.43511	up	3.35067e-10	8.12702e-09	yes
TRINITY_DN50363_c1_g4	GO:0005634(nucleus);GO:0008194(UDP-glycosyltransferase activity);GO:0016757(transferase activity, transferring glycosyl groups);GO:0043231(intracellular membrane-bounded organelle);GO:0051555(flavonol biosynthetic process);GO:0080043(quercetin 3-O-glucosyltransferase activity);GO:0080044(quercetin 7-O-glucosyltransferase activity)	NA	UDP-glucuronosyl/UDP-glucosyltransferase [Trema orientale]	UGT89C1	-4.86859	down	3.35798e-10	8.13963e-09	yes
TRINITY_DN41975_c1_g1	GO:0004674(protein serine/threonine kinase activity);GO:0005886(plasma membrane);GO:0007166(cell surface receptor signaling pathway)	NA	Leaf rust 10 disease-resistance locus receptor-like protein kinase [Actinidia chinensis var. chinensis]	LRK10L-2.7	3.82616	up	3.36866e-10	8.15718e-09	yes
TRINITY_DN50376_c2_g2	-	-	-	-	-2.87898	down	3.36946e-10	8.15718e-09	yes
TRINITY_DN52577_c0_g1	GO:0005524(ATP binding);GO:0005886(plasma membrane);GO:0006952(defense response);GO:0007165(signal transduction);GO:0009617(response to bacterium);GO:0043531(ADP binding)	K13459	Disease resistance protein [Actinidia chinensis var. chinensis]	RFL1	3.77262	up	3.38218e-10	8.18283e-09	yes
TRINITY_DN57932_c3_g1	GO:0003723(RNA binding);GO:0003964(RNA-directed DNA polymerase activity);GO:0005737(cytoplasm);GO:0006278(RNA-dependent DNA biosynthetic process);GO:0015074(DNA integration)	K01191	gag-pol, partial [Camellia sinensis]	TY3B-G	-2.20017	down	3.40971e-10	8.24426e-09	yes
TRINITY_DN41619_c2_g5	GO:0000470(maturation of LSU-rRNA);GO:0001649(osteoblast differentiation);GO:0003723(RNA binding);GO:0005730(nucleolus);GO:0006412(translation);GO:0016020(membrane);GO:0022625(cytosolic large ribosomal subunit);GO:0030686(90S preribosome);GO:0032880(regulation of protein localization);GO:0042981(regulation of apoptotic process);GO:2000772(regulation of cellular senescence)	NA	PREDICTED: ribosomal L1 domain-containing protein 1-like [Cucumis sativus]	RSL1D1	5.10327	up	3.48325e-10	8.4168e-09	yes
TRINITY_DN50022_c4_g1	-	-	protein SRC2-like [Olea europaea var. sylvestris]	-	3.43384	up	3.51999e-10	8.50025e-09	yes
TRINITY_DN53126_c0_g1	-	-	-	-	-2.63308	down	3.52733e-10	8.51264e-09	yes
TRINITY_DN47881_c0_g1	-	NA	putative disease resistance protein RGA3 [Coffea arabica]	-	2.43232	up	3.54174e-10	8.54207e-09	yes
TRINITY_DN54415_c3_g1	-	-	hypothetical protein VITISV_043767 [Vitis vinifera]	-	-3.12603	down	3.59152e-10	8.6567e-09	yes
TRINITY_DN53102_c2_g1	GO:0004321(fatty-acyl-CoA synthase activity);GO:0005515(protein binding);GO:0005524(ATP binding);GO:0005777(peroxisome);GO:0009695(jasmonic acid biosynthetic process);GO:0009850(auxin metabolic process);GO:0009851(auxin biosynthetic process);GO:0016207(4-coumarate-CoA ligase activity);GO:0016874(ligase activity);GO:0031408(oxylipin biosynthetic process)	K10526	4-coumarate--CoA ligase-like 9 isoform X1 [Olea europaea var. sylvestris]	4CLL9	-4.76295	down	3.59788e-10	8.66663e-09	yes
TRINITY_DN54213_c2_g1	GO:0005515(protein binding)	NA	TMV resistance protein like [Actinidia chinensis var. chinensis]	-	3.271	up	3.62308e-10	8.72187e-09	yes
TRINITY_DN38492_c0_g1	GO:0000139(Golgi membrane);GO:0001574(ganglioside biosynthetic process);GO:0001665(alpha-N-acetylgalactosaminide alpha-2,6-sialyltransferase activity);GO:0005737(cytoplasm);GO:0005794(Golgi apparatus);GO:0006486(protein glycosylation);GO:0006677(glycosylceramide metabolic process);GO:0006687(glycosphingolipid metabolic process);GO:0008373(sialyltransferase activity);GO:0009100(glycoprotein metabo…	-	sialyltransferase [Bathycoccus prasinos]	St6galnac6	3.58237	up	3.63016e-10	8.73346e-09	yes
TRINITY_DN44883_c3_g1	-	-	-	-	-3.84452	down	3.65578e-10	8.7896e-09	yes
TRINITY_DN48781_c2_g3	-	-	-	-	-3.91767	down	3.68605e-10	8.85685e-09	yes
TRINITY_DN50130_c5_g1	-	-	-	-	-4.16928	down	3.7292e-10	8.95496e-09	yes
TRINITY_DN53759_c1_g2	GO:0047037(salutaridine reductase (NADPH) activity);GO:0050661(NADP binding);GO:0097295(morphine biosynthetic process)	K15095	hypothetical protein DCAR_004659 [Daucus carota subsp. sativus]	MNR1	-2.52645	down	3.74787e-10	8.99419e-09	yes
TRINITY_DN41583_c0_g1	GO:0002064(epithelial cell development);GO:0005515(protein binding);GO:0005576(extracellular region);GO:0006915(apoptotic process);GO:0008285(negative regulation of cell proliferation);GO:0030277(maintenance of gastrointestinal epithelium);GO:0030336(negative regulation of cell migration);GO:0043065(positive regulation of apoptotic process);GO:0070701(mucus layer);GO:0070702(inner mucus layer);GO…	-	-	Muc2	11.1465	up	3.78364e-10	9.07437e-09	yes
TRINITY_DN52801_c0_g1	GO:0000179(rRNA (adenine-N6,N6-)-dimethyltransferase activity);GO:0005737(cytoplasm)	K12893	PREDICTED: serine/arginine-rich splicing factor RS41-like isoform X1 [Daucus carota subsp. sativus]	RS41	-1.43147	down	3.81962e-10	9.14934e-09	yes
TRINITY_DN48506_c1_g1	-	-	hypothetical chloroplast RF2 (chloroplast) [Lonicera tragophylla]	ycf2-A	-1.89347	down	3.81964e-10	9.14934e-09	yes
TRINITY_DN46091_c0_g1	GO:0000166(nucleotide binding);GO:0003824(catalytic activity);GO:0004467(long-chain fatty acid-CoA ligase activity);GO:0005524(ATP binding);GO:0005739(mitochondrion);GO:0005741(mitochondrial outer membrane);GO:0005777(peroxisome);GO:0005783(endoplasmic reticulum);GO:0005794(Golgi apparatus);GO:0005811(lipid droplet);GO:0006629(lipid metabolic process);GO:0006631(fatty acid metabolic process);GO:0…	K01897	long chain acyl-CoA synthetase 9, chloroplastic-like [Helianthus annuus]	Acsl3	3.03982	up	3.83485e-10	9.18005e-09	yes
TRINITY_DN51889_c2_g1	GO:0000455(enzyme-directed rRNA pseudouridine synthesis);GO:0009982(pseudouridine synthase activity);GO:0019239(deaminase activity)	NA	RNA pseudouridine synthase [Actinidia chinensis var. chinensis]	At3g52260	-1.86259	down	3.8425e-10	9.19267e-09	yes
TRINITY_DN43487_c0_g2	GO:0003849(3-deoxy-7-phosphoheptulonate synthase activity);GO:0005515(protein binding);GO:0009073(aromatic amino acid family biosynthetic process);GO:0009423(chorismate biosynthetic process);GO:0009507(chloroplast);GO:0009534(chloroplast thylakoid)	K01626	PREDICTED: phospho-2-dehydro-3-deoxyheptonate aldolase 2, chloroplastic-like [Fragaria vesca subsp. vesca]	SHKA	2.71606	up	3.84672e-10	9.19704e-09	yes
TRINITY_DN49974_c1_g3	-	-	-	-	2.55228	up	3.87771e-10	9.26046e-09	yes
TRINITY_DN48045_c0_g1	-	-	PREDICTED: TMV resistance protein N-like [Solanum tuberosum]	-	2.94188	up	3.87921e-10	9.26046e-09	yes
TRINITY_DN43944_c0_g3	GO:0000398(mRNA splicing, via spliceosome);GO:0046540(U4/U6 x U5 tri-snRNP complex)	K12843	U4/U6 small nuclear ribonucleoprotein like [Actinidia chinensis var. chinensis]	-	3.498	up	3.88045e-10	9.26046e-09	yes
TRINITY_DN49919_c2_g1	GO:0003824(catalytic activity);GO:0005515(protein binding);GO:0005768(endosome);GO:0005794(Golgi apparatus);GO:0005802(trans-Golgi network);GO:0006486(protein glycosylation);GO:0009826(unidimensional cell growth);GO:0009863(salicylic acid mediated signaling pathway);GO:0009969(xyloglucan biosynthetic process);GO:0010256(endomembrane system organization);GO:0016020(membrane);GO:0016757(transferase…	NA	xyloglucan galactosyltransferase MUR3-like [Manihot esculenta]	MUR3	2.48654	up	3.89159e-10	9.2813e-09	yes
TRINITY_DN42294_c0_g2	GO:0001649(osteoblast differentiation);GO:0001701(in utero embryonic development);GO:0002244(hematopoietic progenitor cell differentiation);GO:0002566(somatic diversification of immune receptors via somatic mutation);GO:0003677(DNA binding);GO:0003726(double-stranded RNA adenosine deaminase activity);GO:0005515(protein binding);GO:0005634(nucleus);GO:0005654(nucleoplasm);GO:0005730(nucleolus);GO:…	NA	tRNA-specific adenosine deaminase TAD1 [Ziziphus jujuba]	ADAR	2.81634	up	3.93874e-10	9.38793e-09	yes
TRINITY_DN41040_c2_g1	GO:0003824(catalytic activity);GO:0005737(cytoplasm);GO:0008168(methyltransferase activity);GO:0032259(methylation)	NA	EEF1A lysine methyltransferase 4-like isoform X1 [Coffea arabica]	-	-1.73508	down	4.00615e-10	9.54271e-09	yes
TRINITY_DN55821_c1_g1	-	-	-	-	-3.23239	down	4.09331e-10	9.74366e-09	yes
TRINITY_DN41710_c0_g1	-	-	hypothetical protein DCAR_027516 [Daucus carota subsp. sativus]	-	-6.95669	down	4.09557e-10	9.74366e-09	yes
TRINITY_DN51491_c0_g3	GO:0005634(nucleus)	-	PREDICTED: uncharacterized protein LOC102598865 [Solanum tuberosum]	-	-1.86185	down	4.11694e-10	9.78846e-09	yes
TRINITY_DN57255_c1_g1	GO:0003674(molecular_function);GO:0009507(chloroplast);GO:0009733(response to auxin)	K14488	PREDICTED: auxin-responsive protein SAUR71 [Nelumbo nucifera]	-	2.39962	up	4.14135e-10	9.84043e-09	yes
TRINITY_DN40856_c1_g2	-	-	-	-	2.79467	up	4.152e-10	9.85965e-09	yes
TRINITY_DN48230_c0_g1	GO:0016104(triterpenoid biosynthetic process);GO:0016866(intramolecular transferase activity)	K15813	mixed amyrin synthase 1 [Ilex asprella var. asprella]	PNA	4.95644	up	4.16039e-10	9.87349e-09	yes
TRINITY_DN40187_c5_g2	-	-	-	-	1.72103	up	4.20982e-10	9.98466e-09	yes
TRINITY_DN36332_c1_g1	GO:0004553(hydrolase activity, hydrolyzing O-glycosyl compounds);GO:0004564(beta-fructofuranosidase activity);GO:0004575(sucrose alpha-glucosidase activity);GO:0005515(protein binding);GO:0005576(extracellular region);GO:0005618(cell wall);GO:0005886(plasma membrane);GO:0005975(carbohydrate metabolic process);GO:0009611(response to wounding);GO:0048046(apoplast);GO:0050832(defense response to fun…	K01193	invertase 4 [Camellia sinensis]	CWINV1	3.28338	up	4.21262e-10	9.98514e-09	yes
TRINITY_DN52545_c1_g7	-	-	receptor-like protein EIX2 [Citrus sinensis]	-	3.32109	up	4.24707e-10	1.00606e-08	yes
TRINITY_DN49682_c4_g1	-	-	hypothetical protein CK203_106139 [Vitis vinifera]	-	5.68923	up	4.2662e-10	1.00997e-08	yes
TRINITY_DN44054_c1_g2	GO:0007165(signal transduction);GO:0016020(membrane)	NA	PREDICTED: uncharacterized protein LOC105131196 isoform X2 [Populus euphratica]	-	-3.10697	down	4.30685e-10	1.01889e-08	yes
TRINITY_DN56717_c2_g1	-	-	-	-	3.26231	up	4.30914e-10	1.01889e-08	yes
TRINITY_DN46962_c1_g1	GO:0009507(chloroplast)	-	uncharacterized protein LOC105175607 [Sesamum indicum]	-	-1.87148	down	4.38184e-10	1.03544e-08	yes
TRINITY_DN46840_c1_g1	-	-	-	-	-3.8945	down	4.425e-10	1.045e-08	yes
TRINITY_DN1551_c0_g1	GO:0003674(molecular_function);GO:0005576(extracellular region);GO:0005794(Golgi apparatus);GO:0005796(Golgi lumen);GO:0008150(biological_process);GO:0015031(protein transport);GO:0030246(carbohydrate binding);GO:0031012(extracellular matrix);GO:0031410(cytoplasmic vesicle);GO:0042589(zymogen granule membrane)	-	-	Zg16	10.2049	up	4.44238e-10	1.04846e-08	yes
TRINITY_DN50379_c2_g2	GO:0005516(calmodulin binding);GO:0005634(nucleus)	K14411	protein IQ-DOMAIN 1 [Citrus clementina]	IQD1	2.81063	up	4.46217e-10	1.05249e-08	yes
TRINITY_DN56318_c2_g4	-	-	-	-	3.46457	up	4.47465e-10	1.05478e-08	yes
TRINITY_DN47336_c1_g3	GO:0046658(anchored component of plasma membrane)	-	Cucumber peeling cupredoxin like [Actinidia chinensis var. chinensis]	-	2.84946	up	4.48233e-10	1.05595e-08	yes
TRINITY_DN57319_c2_g1	GO:0004768(stearoyl-CoA 9-desaturase activity);GO:0005506(iron ion binding);GO:0005783(endoplasmic reticulum);GO:0005789(endoplasmic reticulum membrane);GO:0006629(lipid metabolic process);GO:0006631(fatty acid metabolic process);GO:0006633(fatty acid biosynthetic process);GO:0016020(membrane);GO:0016021(integral component of membrane);GO:0016491(oxidoreductase activity);GO:0016717(oxidoreductase…	-	-	Scd2	3.56975	up	4.51527e-10	1.06306e-08	yes
TRINITY_DN50751_c4_g3	GO:0003735(structural constituent of ribosome);GO:0019843(rRNA binding);GO:0022627(cytosolic small ribosomal subunit);GO:0045903(positive regulation of translational fidelity)	K02997	40S ribosomal protein S9 [Capsicum baccatum]	RPS9C	-3.19417	down	4.52225e-10	1.06352e-08	yes
TRINITY_DN53515_c0_g1	GO:0030670(phagocytic vesicle membrane);GO:0071556(integral component of lumenal side of endoplasmic reticulum membrane)	-	-	H2-K1	3.5405	up	4.52275e-10	1.06352e-08	yes
TRINITY_DN47651_c0_g1	GO:0005902(microvillus);GO:0009897(external side of plasma membrane);GO:0016324(apical plasma membrane);GO:0030165(PDZ domain binding)	-	-	MUC17	10.1976	up	4.53718e-10	1.06627e-08	yes
TRINITY_DN49892_c0_g4	GO:0000122(negative regulation of transcription by RNA polymerase II);GO:0000166(nucleotide binding);GO:0001222(transcription corepressor binding);GO:0003677(DNA binding);GO:0005615(extracellular space);GO:0005654(nucleoplasm);GO:0005737(cytoplasm);GO:0006351(transcription, DNA-templated);GO:0007165(signal transduction);GO:0008083(growth factor activity);GO:0008201(heparin binding);GO:0008283(cel…	-	CID domain-containing protein [Artemisia annua]	HDGF	5.2431	up	4.54815e-10	1.06819e-08	yes
TRINITY_DN49961_c0_g1	-	-	-	-	-3.30533	down	4.55842e-10	1.06995e-08	yes
TRINITY_DN50232_c2_g1	GO:0001056(RNA polymerase III activity);GO:0005666(DNA-directed RNA polymerase III complex)	K03026	PREDICTED: uncharacterized protein LOC108197800 [Daucus carota subsp. sativus]	-	1.6569	up	4.60502e-10	1.08023e-08	yes
TRINITY_DN55853_c0_g1	-	-	-	-	8.85667	up	4.67748e-10	1.09656e-08	yes
TRINITY_DN52882_c0_g1	GO:0005524(ATP binding);GO:0005618(cell wall);GO:0005634(nucleus);GO:0009409(response to cold);GO:0009416(response to light stimulus);GO:0009507(chloroplast);GO:0009535(chloroplast thylakoid membrane);GO:0009570(chloroplast stroma);GO:0009579(thylakoid);GO:0009753(response to jasmonic acid);GO:0009941(chloroplast envelope);GO:0010150(leaf senescence);GO:0010287(plastoglobule);GO:0010319(stromule)…	K02960	rubisco activase [Arabidopsis thaliana]	RCA	10.471	up	4.7066e-10	1.10271e-08	yes
TRINITY_DN56976_c2_g5	-	-	LINE-1 retrotransposable element ORF2 protein [Vitis vinifera]	-	3.25487	up	4.70945e-10	1.10271e-08	yes
TRINITY_DN56760_c0_g3	GO:0005886(plasma membrane);GO:0016021(integral component of membrane)	-	protein NUCLEAR FUSION DEFECTIVE 4 [Morus notabilis]	-	-5.08592	down	4.79354e-10	1.12172e-08	yes
TRINITY_DN57258_c0_g1	-	K03006	Retrovirus-related Pol polyprotein from transposon TNT 1-94 [Cajanus cajan]	-	3.72773	up	4.81889e-10	1.12697e-08	yes
TRINITY_DN56281_c0_g2	-	-	hypothetical protein CK203_030920 [Vitis vinifera]	-	4.63791	up	4.83675e-10	1.13046e-08	yes
TRINITY_DN49632_c1_g1	GO:0005768(endosome);GO:0005794(Golgi apparatus);GO:0005802(trans-Golgi network);GO:0005886(plasma membrane);GO:0006895(Golgi to endosome transport);GO:0016020(membrane);GO:0016021(integral component of membrane);GO:0030140(trans-Golgi network transport vesicle)	-	-	Tgoln1	3.20821	up	4.85021e-10	1.13292e-08	yes
TRINITY_DN56376_c2_g4	-	-	-	-	3.96332	up	4.91979e-10	1.14848e-08	yes
TRINITY_DN48636_c0_g2	-	-	-	-	5.14674	up	4.96412e-10	1.15813e-08	yes
TRINITY_DN44685_c0_g2	-	K20725	protein MKS1-like [Coffea arabica]	-	-3.43188	down	4.97797e-10	1.16065e-08	yes
TRINITY_DN46528_c5_g1	GO:0005737(cytoplasm);GO:0006952(defense response);GO:0007165(signal transduction);GO:0016021(integral component of membrane);GO:0043531(ADP binding)	NA	hypothetical protein CQW23_33380 [Capsicum baccatum]	-	2.36886	up	5.02633e-10	1.17122e-08	yes
TRINITY_DN41715_c2_g4	GO:0004672(protein kinase activity);GO:0005524(ATP binding);GO:0005886(plasma membrane);GO:0006468(protein phosphorylation);GO:0016301(kinase activity);GO:0016310(phosphorylation)	NA	serine/threonine-protein kinase PCRK1-like [Coffea arabica]	PBL19	2.94631	up	5.05734e-10	1.17773e-08	yes
TRINITY_DN40498_c0_g2	GO:0001894(tissue homeostasis);GO:0004032(alditol:NADP+ 1-oxidoreductase activity);GO:0004033(aldo-keto reductase (NADP) activity);GO:0005615(extracellular space);GO:0005654(nucleoplasm);GO:0005737(cytoplasm);GO:0005829(cytosol);GO:0005975(carbohydrate metabolic process);GO:0006061(sorbitol biosynthetic process);GO:0006700(C21-steroid hormone biosynthetic process);GO:0006950(response to stress);G…	K00011	aldo-keto reductase family 4 member C10-like [Papaver somniferum]	AKR1B1	2.11678	up	5.09875e-10	1.18666e-08	yes
TRINITY_DN41203_c0_g5	GO:0009409(response to cold);GO:0009507(chloroplast);GO:0009522(photosystem I);GO:0009534(chloroplast thylakoid);GO:0009535(chloroplast thylakoid membrane);GO:0009579(thylakoid);GO:0009644(response to high light intensity);GO:0009645(response to low light intensity stimulus);GO:0009768(photosynthesis, light harvesting in photosystem I);GO:0009941(chloroplast envelope);GO:0010287(plastoglobule);GO…	K08910	light-harvesting chlorophyll-protein complex I subunit A4 [Arabidopsis thaliana]	LHCA4	10.3461	up	5.11572e-10	1.18989e-08	yes
TRINITY_DN43572_c0_g1	-	K13459	PREDICTED: disease resistance protein At4g27190-like [Capsicum annuum]	-	4.67325	up	5.16238e-10	1.20002e-08	yes
TRINITY_DN48744_c0_g1	GO:0001824(blastocyst development);GO:0001833(inner cell mass cell proliferation);GO:0005044(scavenger receptor activity);GO:0005515(protein binding);GO:0005576(extracellular region);GO:0005615(extracellular space);GO:0005622(intracellular);GO:0005737(cytoplasm);GO:0006952(defense response);GO:0007275(multicellular organism development);GO:0015031(protein transport);GO:0016020(membrane);GO:001602…	NA	hypothetical protein VOLCADRAFT_68493 [Volvox carteri f. nagariensis]	Dmbt1	10.0711	up	5.17323e-10	1.20182e-08	yes
TRINITY_DN45680_c4_g1	-	-	-	-	-4.18408	down	5.2315e-10	1.21438e-08	yes
TRINITY_DN54303_c0_g1	GO:0005515(protein binding);GO:0009507(chloroplast);GO:0045717(negative regulation of fatty acid biosynthetic process)	-	hypothetical protein EUGRSUZ_G03100 [Eucalyptus grandis]	crop	3.9425	up	5.23544e-10	1.21438e-08	yes
TRINITY_DN43893_c0_g4	GO:0003690(double-stranded DNA binding);GO:0003700(DNA binding transcription factor activity);GO:0008134(transcription factor binding);GO:0008283(cell proliferation);GO:0009303(rRNA transcription)	-	Protein TAR1 [Capsicum chinense]	-	2.4712	up	5.23678e-10	1.21438e-08	yes
TRINITY_DN42327_c1_g1	GO:0004674(protein serine/threonine kinase activity);GO:0005886(plasma membrane)	NA	LRR receptor-like serine/threonine-protein kinase [Actinidia chinensis var. chinensis]	LRR-RLK	2.07145	up	5.25518e-10	1.21792e-08	yes
TRINITY_DN47058_c1_g2	GO:0001786(phosphatidylserine binding);GO:0003674(molecular_function);GO:0005546(phosphatidylinositol-4,5-bisphosphate binding);GO:0005737(cytoplasm);GO:0005739(mitochondrion);GO:0005815(microtubule organizing center);GO:0005886(plasma membrane);GO:0008150(biological_process);GO:0012501(programmed cell death);GO:0016020(membrane);GO:0042742(defense response to bacterium);GO:0060576(intestinal epi…	-	-	Gsdmc2	10.1675	up	5.26703e-10	1.21993e-08	yes
TRINITY_DN44743_c0_g3	GO:0005886(plasma membrane);GO:0006952(defense response)	NA	MLO-like protein 3 [Coffea eugenioides]	MLO3	2.93044	up	5.28556e-10	1.22349e-08	yes
TRINITY_DN25595_c0_g1	-	-	-	-	-5.16598	down	5.37003e-10	1.2423e-08	yes
TRINITY_DN50010_c0_g2	GO:0001725(stress fiber);GO:0005509(calcium ion binding);GO:0005515(protein binding);GO:0005829(cytosol);GO:0005903(brush border);GO:0006936(muscle contraction);GO:0008360(regulation of cell shape);GO:0016460(myosin II complex);GO:0030018(Z disc);GO:0032036(myosin heavy chain binding);GO:0045177(apical part of cell);GO:0070062(extracellular exosome)	K13448	hypothetical protein M569_09899 [Genlisea aurea]	MYL12B	5.05147	up	5.39075e-10	1.24634e-08	yes
TRINITY_DN53633_c0_g1	-	-	-	-	-2.01702	down	5.50737e-10	1.27217e-08	yes
TRINITY_DN52634_c2_g2	GO:0003677(DNA binding);GO:0003700(DNA binding transcription factor activity);GO:0005515(protein binding);GO:0005634(nucleus);GO:0006351(transcription, DNA-templated);GO:0006355(regulation of transcription, DNA-templated);GO:0009733(response to auxin);GO:0009734(auxin-activated signaling pathway);GO:0010150(leaf senescence);GO:0042802(identical protein binding);GO:0045892(negative regulation of t…	K14486	auxin response factor 1 [Sesamum indicum]	ARF1	2.14751	up	5.50909e-10	1.27217e-08	yes
TRINITY_DN51182_c4_g2	-	-	-	-	3.96849	up	5.53011e-10	1.27626e-08	yes
TRINITY_DN44755_c0_g1	-	-	-	-	-3.50653	down	5.5589e-10	1.28214e-08	yes
TRINITY_DN46279_c2_g9	GO:0004497(monooxygenase activity);GO:0005506(iron ion binding);GO:0005783(endoplasmic reticulum);GO:0005886(plasma membrane);GO:0006629(lipid metabolic process);GO:0006694(steroid biosynthetic process);GO:0006695(cholesterol biosynthetic process);GO:0008202(steroid metabolic process);GO:0008203(cholesterol metabolic process);GO:0008398(sterol 14-demethylase activity);GO:0016020(membrane);GO:0016…	K05917	sterol 14-demethylase-like [Chenopodium quinoa]	Cyp51a1	3.24672	up	5.58117e-10	1.28651e-08	yes
TRINITY_DN54848_c1_g2	-	-	-	-	-3.63076	down	5.58869e-10	1.28747e-08	yes
TRINITY_DN54811_c0_g2	GO:0005515(protein binding)	NA	hypothetical protein PRUPE_8G185300 [Prunus persica]	-	1.60459	up	5.59385e-10	1.2876e-08	yes
TRINITY_DN42469_c4_g1	GO:0001516(prostaglandin biosynthetic process);GO:0005978(glycogen biosynthetic process);GO:0008283(cell proliferation);GO:0042921(glucocorticoid receptor signaling pathway);GO:0043588(skin development);GO:0060430(lung saccule development)	-	-	PTGES3	2.67609	up	5.59592e-10	1.2876e-08	yes
TRINITY_DN42800_c1_g7	GO:0003674(molecular_function);GO:0005634(nucleus);GO:0008150(biological_process)	-	hypothetical protein DCAR_008113 [Daucus carota subsp. sativus]	At1g46984	-2.93471	down	5.61256e-10	1.29065e-08	yes
TRINITY_DN44888_c1_g2	GO:0002377(immunoglobulin production);GO:0005615(extracellular space);GO:0006955(immune response)	-	-	-	9.34991	up	5.66946e-10	1.30249e-08	yes
TRINITY_DN52950_c3_g4	-	-	-	-	-3.96423	down	5.67079e-10	1.30249e-08	yes
TRINITY_DN52148_c1_g1	-	NA	SnRNA-activating protein complex subunit like [Actinidia chinensis var. chinensis]	SRD2	-4.0693	down	5.67895e-10	1.30281e-08	yes
TRINITY_DN51554_c2_g3	-	-	-	-	-1.80905	down	5.67896e-10	1.30281e-08	yes
TRINITY_DN50885_c3_g1	GO:0005215(transporter activity);GO:0005794(Golgi apparatus);GO:0006810(transport)	-	random slug protein 5 [Sesamum indicum]	PDR16	1.869	up	5.68601e-10	1.30366e-08	yes
TRINITY_DN55040_c1_g4	-	-	-	-	-3.08528	down	5.69575e-10	1.30511e-08	yes
TRINITY_DN49347_c2_g2	-	-	-	-	3.96569	up	5.78173e-10	1.32403e-08	yes
TRINITY_DN46898_c2_g5	GO:0000122(negative regulation of transcription by RNA polymerase II);GO:0000785(chromatin);GO:0000790(nuclear chromatin);GO:0000987(proximal promoter sequence-specific DNA binding);GO:0001010(transcription factor activity, sequence-specific DNA binding transcription factor recruiting);GO:0001047(core promoter binding);GO:0001085(RNA polymerase II transcription factor binding);GO:0001221(transcri…	-	-	Klf4	3.01104	up	5.82211e-10	1.33248e-08	yes
TRINITY_DN57715_c1_g2	GO:0000146(microfilament motor activity);GO:0003774(motor activity);GO:0005634(nucleus);GO:0007015(actin filament organization);GO:0009860(pollen tube growth);GO:0016459(myosin complex);GO:0030048(actin filament-based movement);GO:0051640(organelle localization)	NA	myosin-11 isoform X2 [Momordica charantia]	XI-E	4.45382	up	5.84117e-10	1.33605e-08	yes
TRINITY_DN38363_c0_g1	GO:0001671(ATPase activator activity);GO:0005515(protein binding);GO:0005737(cytoplasm);GO:0005783(endoplasmic reticulum);GO:0005829(cytosol);GO:0006950(response to stress);GO:0032781(positive regulation of ATPase activity);GO:0051087(chaperone binding);GO:0070062(extracellular exosome)	-	activator of 90 kDa heat shock protein ATPase homolog 1 [Selaginella moellendorffii]	AHSA1	5.29229	up	5.89125e-10	1.34671e-08	yes
TRINITY_DN45790_c1_g4	GO:0051213(dioxygenase activity)	K05278	PREDICTED: uncharacterized protein LOC101302485 [Fragaria vesca subsp. vesca]	DIOX2	9.98726	up	5.90691e-10	1.34949e-08	yes
TRINITY_DN45673_c3_g1	GO:0000166(nucleotide binding);GO:0005634(nucleus);GO:0080008(Cul4-RING E3 ubiquitin ligase complex)	K16794	protein JINGUBANG-like [Papaver somniferum]	JGB	2.49052	up	5.92149e-10	1.35202e-08	yes
TRINITY_DN50999_c0_g3	-	-	-	-	-2.74566	down	5.93281e-10	1.3538e-08	yes
TRINITY_DN52914_c1_g2	GO:0009505(plant-type cell wall);GO:0009506(plasmodesma);GO:0016020(membrane)	NA	Expansin-like B1 [Theobroma cacao]	EXLB1	3.247	up	6.01697e-10	1.37168e-08	yes
TRINITY_DN51148_c7_g1	-	-	-	-	-3.24128	down	6.01828e-10	1.37168e-08	yes
TRINITY_DN43918_c2_g2	GO:0004768(stearoyl-CoA 9-desaturase activity);GO:0005506(iron ion binding);GO:0005783(endoplasmic reticulum);GO:0005789(endoplasmic reticulum membrane);GO:0006636(unsaturated fatty acid biosynthetic process);GO:0016020(membrane);GO:0016021(integral component of membrane);GO:0016491(oxidoreductase activity);GO:0035338(long-chain fatty-acyl-CoA biosynthetic process);GO:0045540(regulation of choles…	K00507	acyl-CoA desaturase-like [Quercus suber]	SCD	3.13793	up	6.11339e-10	1.39253e-08	yes
TRINITY_DN57509_c2_g1	-	-	-	-	-3.30404	down	6.14084e-10	1.39796e-08	yes
TRINITY_DN53637_c3_g2	-	K00695	hypothetical protein Csa_4G001950 [Cucumis sativus]	SS1	5.92854	up	6.14656e-10	1.39843e-08	yes
TRINITY_DN41019_c1_g4	-	-	-	-	-7.01949	down	6.17796e-10	1.40475e-08	yes
TRINITY_DN55004_c0_g1	GO:0004674(protein serine/threonine kinase activity);GO:0005515(protein binding);GO:0005524(ATP binding);GO:0005886(plasma membrane);GO:0006468(protein phosphorylation);GO:0007338(single fertilization);GO:0009860(pollen tube growth);GO:0016021(integral component of membrane);GO:0016301(kinase activity);GO:0016324(apical plasma membrane);GO:0046777(protein autophosphorylation);GO:0090404(pollen tu…	NA	hypothetical protein MIMGU_mgv1a000477mg [Erythranthe guttata]	ANX2	1.90139	up	6.25927e-10	1.4224e-08	yes
TRINITY_DN43745_c3_g3	-	-	-	-	3.73759	up	6.27293e-10	1.42466e-08	yes
TRINITY_DN32002_c0_g1	GO:0002250(adaptive immune response);GO:0003094(glomerular filtration);GO:0003697(single-stranded DNA binding);GO:0003823(antigen binding);GO:0005576(extracellular region);GO:0005615(extracellular space);GO:0006959(humoral immune response);GO:0019731(antibacterial humoral response);GO:0019862(IgA binding);GO:0030674(protein binding, bridging);GO:0031210(phosphatidylcholine binding);GO:0032461(pos…	-	-	Jchain	8.72439	up	6.28415e-10	1.42637e-08	yes
TRINITY_DN47487_c2_g1	-	-	-	-	3.09533	up	6.41837e-10	1.45598e-08	yes
TRINITY_DN56496_c1_g2	GO:0016020(membrane)	-	-	LAPTM5	7.60529	up	6.4561e-10	1.46367e-08	yes
TRINITY_DN43300_c0_g2	GO:0005388(calcium-transporting ATPase activity);GO:0005524(ATP binding);GO:0016021(integral component of membrane);GO:0046872(metal ion binding);GO:0070588(calcium ion transmembrane transport)	NA	autoinhibited Ca2+ -ATPase, isoform 8 [Arabidopsis thaliana]	Atp2b1	2.86115	up	6.46535e-10	1.46491e-08	yes
TRINITY_DN54068_c2_g5	-	-	uncharacterized protein LOC113696826 [Coffea arabica]	-	-7.07667	down	6.53309e-10	1.47939e-08	yes
TRINITY_DN53380_c0_g1	GO:0003674(molecular_function);GO:0005576(extracellular region);GO:0008150(biological_process)	-	hypothetical protein POPTR_001G172850 [Populus trichocarpa]	-	3.85469	up	6.54027e-10	1.48014e-08	yes
TRINITY_DN57716_c2_g2	-	-	-	-	-3.04802	down	6.55355e-10	1.48228e-08	yes
TRINITY_DN46523_c1_g2	GO:0003674(molecular_function);GO:0016021(integral component of membrane)	NA	UPF0496 protein At4g34320-like [Ziziphus jujuba]	At4g34320	4.74575	up	6.62392e-10	1.49664e-08	yes
TRINITY_DN42946_c2_g4	GO:0005509(calcium ion binding);GO:0005739(mitochondrion);GO:0005773(vacuole);GO:0005774(vacuolar membrane);GO:0005783(endoplasmic reticulum);GO:0005789(endoplasmic reticulum membrane);GO:0005794(Golgi apparatus);GO:0005886(plasma membrane);GO:0006457(protein folding);GO:0009505(plant-type cell wall);GO:0009506(plasmodesma);GO:0009507(chloroplast);GO:0016020(membrane);GO:0016021(integral componen…	K08054	calnexin homolog [Cynara cardunculus var. scolymus]	-	1.77557	up	6.62481e-10	1.49664e-08	yes
TRINITY_DN52389_c0_g1	-	-	-	-	4.02465	up	6.64241e-10	1.49974e-08	yes
TRINITY_DN56136_c1_g1	-	-	-	-	2.30002	up	6.64877e-10	1.50029e-08	yes
TRINITY_DN42854_c1_g7	GO:0000242(pericentriolar material);GO:0001669(acrosomal vesicle);GO:0002199(zona pellucida receptor complex);GO:0005515(protein binding);GO:0005524(ATP binding);GO:0005720(nuclear heterochromatin);GO:0005794(Golgi apparatus);GO:0005813(centrosome);GO:0005829(cytosol);GO:0005832(chaperonin-containing T-complex);GO:0005874(microtubule);GO:0006457(protein folding);GO:0007021(tubulin complex assembl…	NA	T-complex protein 1 subunit alpha-like [Helianthus annuus]	TCP1	6.17695	up	6.71651e-10	1.51469e-08	yes
TRINITY_DN51222_c4_g1	-	-	-	-	1.46202	up	6.72697e-10	1.51617e-08	yes
TRINITY_DN43017_c0_g3	GO:0005886(plasma membrane)	NA	putative major facilitator, sugar transporter-like, Major facilitator superfamily domain protein [Helianthus annuus]	SLC2A1	5.23232	up	6.73911e-10	1.51801e-08	yes
TRINITY_DN44231_c3_g3	GO:0009821(alkaloid biosynthetic process);GO:0047203(13-hydroxylupinine O-tigloyltransferase activity)	NA	alcohol acyl transferase [Fragaria x ananassa]	AMAT	9.83774	up	6.74321e-10	1.51805e-08	yes
TRINITY_DN52996_c3_g1	GO:0005575(cellular_component);GO:0008150(biological_process)	K12471	Clathrin interactor 1 like [Actinidia chinensis var. chinensis]	-	2.42934	up	6.75071e-10	1.51885e-08	yes
TRINITY_DN1336_c0_g1	GO:0005229(intracellular calcium activated chloride channel activity);GO:0005254(chloride channel activity);GO:0005576(extracellular region);GO:0005886(plasma membrane);GO:0005887(integral component of plasma membrane);GO:0006508(proteolysis);GO:0006821(chloride transport);GO:0008233(peptidase activity);GO:0008237(metallopeptidase activity);GO:0015276(ligand-gated ion channel activity);GO:0016020…	-	-	Clca4a	8.72591	up	6.80007e-10	1.52906e-08	yes
TRINITY_DN55945_c0_g1	-	-	protein NLP7 [Prunus persica]	NLP3	2.31651	up	6.82934e-10	1.53475e-08	yes
TRINITY_DN56856_c1_g1	GO:0005634(nucleus);GO:0008483(transaminase activity);GO:0010073(meristem maintenance);GO:0010082(regulation of root meristem growth);GO:0016458(gene silencing)	K11816	PREDICTED: serine/threonine-protein phosphatase 7 long form homolog [Pyrus x bretschneideri]	At1g48120	-2.50309	down	6.94435e-10	1.55969e-08	yes
TRINITY_DN46341_c0_g1	GO:0000139(Golgi membrane);GO:0000246(delta24(24-1) sterol reductase activity);GO:0005634(nucleus);GO:0005783(endoplasmic reticulum);GO:0005789(endoplasmic reticulum membrane);GO:0005829(cytosol);GO:0005856(cytoskeleton);GO:0006695(cholesterol biosynthetic process);GO:0006915(apoptotic process);GO:0006979(response to oxidative stress);GO:0007050(cell cycle arrest);GO:0007265(Ras protein signal tr…	K09828	hypothetical protein CBR_g45591 [Chara braunii]	DHCR24	3.84195	up	6.99684e-10	1.57056e-08	yes
TRINITY_DN49105_c3_g1	GO:0005886(plasma membrane);GO:0006810(transport);GO:0022857(transmembrane transporter activity)	NA	WAT1-related protein [Actinidia chinensis var. chinensis]	At1g43650	5.1172	up	7.07222e-10	1.58656e-08	yes
TRINITY_DN50115_c3_g1	GO:0016021(integral component of membrane);GO:0016339(calcium-dependent cell-cell adhesion via plasma membrane cell adhesion molecules)	K01601	ribulose-1,5-bisphosphate carboxylase/oxygenase large subunit (chloroplast) [Lonicera macranthoides]	rbcL	1.40993	up	7.15936e-10	1.60517e-08	yes
TRINITY_DN55058_c3_g1	-	-	-	-	4.51905	up	7.18057e-10	1.60899e-08	yes
TRINITY_DN57714_c0_g1	-	-	-	-	4.42512	up	7.18949e-10	1.61005e-08	yes
TRINITY_DN39292_c0_g1	GO:0009813(flavonoid biosynthetic process);GO:0043231(intracellular membrane-bounded organelle);GO:0052696(flavonoid glucuronidation);GO:0080043(quercetin 3-O-glucosyltransferase activity);GO:0080044(quercetin 7-O-glucosyltransferase activity)	NA	UDP-glucose glucosyltransferase [Fragaria vesca]	GT2	9.78815	up	7.25669e-10	1.62416e-08	yes
TRINITY_DN47983_c3_g1	-	-	-	-	-3.0255	down	7.27768e-10	1.62791e-08	yes
TRINITY_DN40952_c0_g2	GO:0000166(nucleotide binding);GO:0001731(formation of translation preinitiation complex);GO:0003743(translation initiation factor activity);GO:0005515(protein binding);GO:0005654(nucleoplasm);GO:0005737(cytoplasm);GO:0005829(cytosol);GO:0005852(eukaryotic translation initiation factor 3 complex);GO:0006413(translational initiation);GO:0006446(regulation of translational initiation);GO:0016282(eu…	K03253	eukaryotic translation initiation factor 3 subunit B-like [Physcomitrella patens]	EIF3B	4.85688	up	7.29068e-10	1.62987e-08	yes
TRINITY_DN49042_c0_g1	-	NA	uncharacterized protein LOC111911037 isoform X2 [Lactuca sativa]	-	1.94051	up	7.3358e-10	1.63901e-08	yes
TRINITY_DN48896_c1_g1	GO:0003674(molecular_function);GO:0005634(nucleus);GO:0008150(biological_process)	NA	General transcription factor 3C polypeptide like [Actinidia chinensis var. chinensis]	Gtf3c5	-1.55748	down	7.36424e-10	1.64441e-08	yes
TRINITY_DN44018_c4_g1	-	-	-	-	-2.49515	down	7.40136e-10	1.65174e-08	yes
TRINITY_DN43966_c3_g1	GO:0008150(biological_process);GO:0009507(chloroplast)	-	hypothetical protein DVH24_031283 [Malus domestica]	-	-2.50294	down	7.52645e-10	1.67791e-08	yes
TRINITY_DN1733_c0_g1	GO:0003682(chromatin binding);GO:0005515(protein binding);GO:0005634(nucleus);GO:0008284(positive regulation of cell proliferation);GO:0009409(response to cold);GO:0040015(negative regulation of multicellular organism growth);GO:0042742(defense response to bacterium);GO:0043066(negative regulation of apoptotic process);GO:0045944(positive regulation of transcription by RNA polymerase II);GO:00508…	-	-	Plac8	8.16186	up	7.52735e-10	1.67791e-08	yes
TRINITY_DN56986_c0_g2	GO:0003677(DNA binding);GO:0003700(DNA binding transcription factor activity);GO:0005634(nucleus);GO:0006351(transcription, DNA-templated);GO:0006355(regulation of transcription, DNA-templated);GO:0046983(protein dimerization activity)	-	Transcription factor bHLH30 like [Actinidia chinensis var. chinensis]	BHLH30	1.59845	up	7.58321e-10	1.68939e-08	yes
TRINITY_DN2355_c0_g1	GO:0005515(protein binding);GO:0009507(chloroplast);GO:0009534(chloroplast thylakoid);GO:0009535(chloroplast thylakoid membrane);GO:0009538(photosystem I reaction center);GO:0009579(thylakoid);GO:0009941(chloroplast envelope);GO:0010287(plastoglobule);GO:0015979(photosynthesis);GO:0016020(membrane);GO:0016021(integral component of membrane);GO:0019684(photosynthesis, light reaction);GO:0031969(ch…	K02699	photosystem I subunit l [Arabidopsis thaliana]	PSAL	8.83687	up	7.60352e-10	1.69294e-08	yes
TRINITY_DN56415_c0_g2	GO:0005737(cytoplasm)	K20716	mitogen-activated protein kinase kinase kinase 17-like [Quercus suber]	NPK1	-4.13156	down	7.67437e-10	1.70773e-08	yes
TRINITY_DN49411_c0_g2	GO:0008422(beta-glucosidase activity);GO:0009651(response to salt stress);GO:0009725(response to hormone);GO:0019762(glucosinolate catabolic process)	K01188	PREDICTED: beta-glucosidase 12 [Theobroma cacao]	RG	-6.2497	down	7.68708e-10	1.70957e-08	yes
TRINITY_DN45538_c1_g1	-	-	-	-	-1.93403	down	7.78778e-10	1.73096e-08	yes
TRINITY_DN48451_c2_g1	GO:0005515(protein binding);GO:0009409(response to cold);GO:0009507(chloroplast);GO:0009522(photosystem I);GO:0009523(photosystem II);GO:0009534(chloroplast thylakoid);GO:0009535(chloroplast thylakoid membrane);GO:0009579(thylakoid);GO:0009637(response to blue light);GO:0009644(response to high light intensity);GO:0009645(response to low light intensity stimulus);GO:0009765(photosynthesis, light …	K08907	chlorophyll a-b binding protein 6 [Arabidopsis thaliana]	LHCA1	10.1416	up	7.79967e-10	1.73261e-08	yes
TRINITY_DN51489_c2_g3	-	-	-	-	-3.3222	down	7.83253e-10	1.7389e-08	yes
TRINITY_DN48193_c0_g1	GO:0000421(autophagosome membrane);GO:0004579(dolichyl-diphosphooligosaccharide-protein glycotransferase activity);GO:0005515(protein binding);GO:0005634(nucleus);GO:0005783(endoplasmic reticulum);GO:0005789(endoplasmic reticulum membrane);GO:0005791(rough endoplasmic reticulum);GO:0006464(cellular protein modification process);GO:0006487(protein N-linked glycosylation);GO:0007568(aging);GO:00082…	K12667	Hypothetical protein KFL_000470100 [Klebsormidium nitens]	RPN2	2.34676	up	7.857e-10	1.74333e-08	yes
TRINITY_DN44050_c4_g1	GO:0002229(defense response to oomycetes);GO:0009409(response to cold);GO:0009611(response to wounding);GO:0009617(response to bacterium);GO:0009651(response to salt stress);GO:0009723(response to ethylene);GO:0009737(response to abscisic acid);GO:0009751(response to salicylic acid);GO:0009753(response to jasmonic acid);GO:0042742(defense response to bacterium)	-	PREDICTED: CASP-like protein 4D1 [Daucus carota subsp. sativus]	RCOM_1206790	3.07059	up	8.06114e-10	1.7876e-08	yes
TRINITY_DN45521_c2_g2	GO:0003779(actin binding);GO:0005737(cytoplasm);GO:0005886(plasma membrane);GO:0030036(actin cytoskeleton organization);GO:0030154(cell differentiation)	-	putative filamin like protein, partial [Olea europaea]	FLNB	5.20611	up	8.09128e-10	1.79325e-08	yes
TRINITY_DN1635_c0_g1	GO:0004175(endopeptidase activity);GO:0004222(metalloendopeptidase activity);GO:0004252(serine-type endopeptidase activity);GO:0005509(calcium ion binding);GO:0005576(extracellular region);GO:0006508(proteolysis);GO:0008270(zinc ion binding);GO:0016032(viral process);GO:0019221(cytokine-mediated signaling pathway);GO:0022617(extracellular matrix disassembly);GO:0030574(collagen catabolic process)…	NA	PREDICTED: metalloendoproteinase 1 [Theobroma cacao]	MMP1	7.16761	up	8.19409e-10	1.81499e-08	yes
TRINITY_DN51822_c3_g1	-	-	hypothetical protein PRUPE_6G195700 [Prunus persica]	-	-4.29763	down	8.25419e-10	1.82725e-08	yes
TRINITY_DN35686_c1_g1	GO:0003674(molecular_function);GO:0008150(biological_process);GO:0009507(chloroplast)	-	uncharacterized protein LOC113726510 isoform X1 [Coffea arabica]	-	4.42155	up	8.29533e-10	1.83531e-08	yes
TRINITY_DN40714_c1_g4	-	-	leucine-rich repeat protein [Artemisia annua]	-	3.49427	up	8.31675e-10	1.83899e-08	yes
TRINITY_DN54522_c0_g1	-	-	-	-	-3.22749	down	8.47042e-10	1.8719e-08	yes
TRINITY_DN54546_c1_g3	GO:0005544(calcium-dependent phospholipid binding);GO:0005886(plasma membrane);GO:0006952(defense response);GO:0010186(positive regulation of cellular defense response);GO:0019725(cellular homeostasis);GO:0060548(negative regulation of cell death);GO:0090332(stomatal closure)	NA	Copine domain-containing protein [Cephalotus follicularis]	BON3	-1.6371	down	8.51495e-10	1.88066e-08	yes
TRINITY_DN25075_c0_g2	GO:0000082(G1/S transition of mitotic cell cycle);GO:0000083(regulation of transcription involved in G1/S transition of mitotic cell cycle);GO:0000086(G2/M transition of mitotic cell cycle);GO:0000088(mitotic prophase);GO:0000187(activation of MAPK activity);GO:0000226(microtubule cytoskeleton organization);GO:0000236(mitotic prometaphase);GO:0000784(nuclear chromosome, telomeric region);GO:00046…	NA	PREDICTED: cyclin-dependent kinase A-1 [Raphanus sativus]	CDK1	5.96808	up	8.58402e-10	1.89483e-08	yes
TRINITY_DN43200_c0_g2	GO:0000463(maturation of LSU-rRNA from tricistronic rRNA transcript (SSU-rRNA, 5.8S rRNA, LSU-rRNA));GO:0002181(cytoplasmic translation);GO:0003735(structural constituent of ribosome);GO:0022625(cytosolic large ribosomal subunit)	K02937	hypothetical protein SELMODRAFT_103994 [Selaginella moellendorffii]	RPL7	4.51387	up	8.5927e-10	1.89501e-08	yes
TRINITY_DN57281_c1_g1	GO:0004674(protein serine/threonine kinase activity);GO:0005886(plasma membrane);GO:0007166(cell surface receptor signaling pathway)	NA	wall-associated receptor kinase 2 [Citrus clementina]	WAK2	3.30623	up	8.59467e-10	1.89501e-08	yes
TRINITY_DN8606_c0_g1	GO:0004596(peptide alpha-N-acetyltransferase activity);GO:0006474(N-terminal protein amino acid acetylation);GO:0031248(protein acetyltransferase complex)	-	PREDICTED: probable N-acetyltransferase HLS1-like [Vitis vinifera]	-	-2.87659	down	8.65233e-10	1.90663e-08	yes
TRINITY_DN49660_c2_g4	-	-	-	-	2.79605	up	8.66654e-10	1.90867e-08	yes
TRINITY_DN41277_c0_g1	-	-	PREDICTED: uncharacterized protein LOC100854478 [Vitis vinifera]	-	-6.39129	down	8.76731e-10	1.92976e-08	yes
TRINITY_DN44500_c0_g1	GO:0003674(molecular_function);GO:0005768(endosome);GO:0008150(biological_process);GO:0016020(membrane);GO:0016021(integral component of membrane)	NA	hypothetical protein MARPO_0119s0044 [Marchantia polymorpha]	Tm9sf2	2.0396	up	8.92567e-10	1.96349e-08	yes
TRINITY_DN49590_c1_g2	GO:0005198(structural molecule activity);GO:0005515(protein binding);GO:0009507(chloroplast);GO:0009522(photosystem I);GO:0009523(photosystem II);GO:0009534(chloroplast thylakoid);GO:0009535(chloroplast thylakoid membrane);GO:0009579(thylakoid);GO:0009635(response to herbicide);GO:0009644(response to high light intensity);GO:0009737(response to abscisic acid);GO:0009768(photosynthesis, light harv…	K08914	light-harvesting chlorophyll B-binding protein 3 [Arabidopsis thaliana]	LHCB3	9.95141	up	8.93649e-10	1.96475e-08	yes
TRINITY_DN55112_c1_g1	GO:0005737(cytoplasm);GO:0009793(embryo development ending in seed dormancy)	NA	ataxin-10-like [Quercus suber]	atxn10	1.33242	up	9.00492e-10	1.97867e-08	yes
TRINITY_DN41965_c5_g2	GO:0003735(structural constituent of ribosome);GO:0005840(ribosome);GO:0006412(translation)	K02977	ubiquitin-40S ribosomal protein S27a [Papaver somniferum]	RPS27A	4.94	up	9.02064e-10	1.98099e-08	yes
TRINITY_DN16266_c0_g1	GO:0000276(mitochondrial proton-transporting ATP synthase complex, coupling factor F(o));GO:0005515(protein binding);GO:0005634(nucleus);GO:0005654(nucleoplasm);GO:0005739(mitochondrion);GO:0005743(mitochondrial inner membrane);GO:0005753(mitochondrial proton-transporting ATP synthase complex);GO:0005759(mitochondrial matrix);GO:0006754(ATP biosynthetic process);GO:0015986(ATP synthesis coupled p…	-	-	ATP5F1	5.43529	up	9.06468e-10	1.98953e-08	yes
TRINITY_DN50237_c2_g1	-	-	-	-	-2.60146	down	9.07813e-10	1.99135e-08	yes
TRINITY_DN42326_c2_g6	GO:0005507(copper ion binding);GO:0005509(calcium ion binding);GO:0005515(protein binding);GO:0005516(calmodulin binding);GO:0005546(phosphatidylinositol-4,5-bisphosphate binding);GO:0005547(phosphatidylinositol-3,4,5-trisphosphate binding);GO:0005773(vacuole);GO:0005881(cytoplasmic microtubule);GO:0005886(plasma membrane);GO:0006499(N-terminal protein myristoylation);GO:0008017(microtubule bindi…	-	plasma membrane-associated cation-binding protein 1 [Quercus suber]	PCAP1	-2.287	down	9.10882e-10	1.99695e-08	yes
TRINITY_DN52483_c2_g1	-	-	-	-	-4.65253	down	9.11767e-10	1.99775e-08	yes
TRINITY_DN55830_c2_g1	-	-	-	-	3.43033	up	9.29507e-10	2.03546e-08	yes
TRINITY_DN55569_c0_g1	GO:0005783(endoplasmic reticulum);GO:0006888(ER to Golgi vesicle-mediated transport);GO:0006890(retrograde vesicle-mediated transport, Golgi to ER);GO:0031201(SNARE complex)	K08492	syntaxin-81 [Helianthus annuus]	SYP81	-1.41101	down	9.32205e-10	2.04021e-08	yes
TRINITY_DN50874_c1_g1	-	K01897	long chain acyl-CoA synthetase 4 [Sorghum bicolor]	-	-3.8936	down	9.33876e-10	2.04271e-08	yes
TRINITY_DN54156_c2_g1	GO:0005634(nucleus);GO:0043565(sequence-specific DNA binding);GO:0045944(positive regulation of transcription by RNA polymerase II)	K10592	Biotin synthase, mitochondrial [Vitis vinifera]	-	-3.29782	down	9.37782e-10	2.05009e-08	yes
TRINITY_DN44042_c0_g3	GO:0005509(calcium ion binding)	-	albumin-2-like protein [Cinnamomum micranthum f. kanehirae]	-	-5.2539	down	9.39194e-10	2.05201e-08	yes
TRINITY_DN44492_c1_g1	GO:0001568(blood vessel development);GO:0001618(virus receptor activity);GO:0001818(negative regulation of cytokine production);GO:0002859(negative regulation of natural killer cell mediated cytotoxicity directed against tumor cell target);GO:0003779(actin binding);GO:0005130(granulocyte colony-stimulating factor receptor binding);GO:0005515(protein binding);GO:0005516(calmodulin binding);GO:0005…	-	-	Ceacam1	7.36406	up	9.42958e-10	2.05907e-08	yes
TRINITY_DN53093_c1_g3	GO:0000149(SNARE binding);GO:0005484(SNAP receptor activity);GO:0006886(intracellular protein transport);GO:0006906(vesicle fusion);GO:0012505(endomembrane system);GO:0016021(integral component of membrane);GO:0031201(SNARE complex);GO:0048278(vesicle docking)	K08506	Syntaxin-71 like [Actinidia chinensis var. chinensis]	SYP71	4.70534	up	9.4783e-10	2.06853e-08	yes
TRINITY_DN39583_c0_g2	GO:0000166(nucleotide binding);GO:0004672(protein kinase activity);GO:0004674(protein serine/threonine kinase activity);GO:0004697(protein kinase C activity);GO:0004699(calcium-independent protein kinase C activity);GO:0004715(non-membrane spanning protein tyrosine kinase activity);GO:0005515(protein binding);GO:0005524(ATP binding);GO:0005634(nucleus);GO:0005737(cytoplasm);GO:0005739(mitochondri…	NA	protein kinase C-like [Quercus suber]	Prkcd	3.00925	up	9.49885e-10	2.07185e-08	yes
TRINITY_DN45000_c3_g4	-	-	-	-	-3.00157	down	9.65347e-10	2.10438e-08	yes
TRINITY_DN56627_c0_g1	GO:0003674(molecular_function);GO:0008150(biological_process);GO:0016021(integral component of membrane);GO:0031225(anchored component of membrane)	-	uncharacterized protein LOC111373959 [Olea europaea var. sylvestris]	-	-1.94833	down	9.72337e-10	2.11842e-08	yes
TRINITY_DN42179_c0_g4	-	-	-	-	-3.58755	down	9.74041e-10	2.12093e-08	yes
TRINITY_DN37773_c0_g1	-	-	metallothionein-like protein [Fragaria x ananassa]	MT1	9.58643	up	9.7743e-10	2.12613e-08	yes
TRINITY_DN55876_c1_g2	GO:0005515(protein binding);GO:0005634(nucleus);GO:0005737(cytoplasm);GO:0005783(endoplasmic reticulum);GO:0005789(endoplasmic reticulum membrane);GO:0005887(integral component of plasma membrane);GO:0006914(autophagy);GO:0006986(response to unfolded protein);GO:0007283(spermatogenesis);GO:0016020(membrane);GO:0016021(integral component of membrane);GO:0019899(enzyme binding);GO:0030324(lung deve…	NA	BAX inhibitor 1 [Klebsormidium nitens]	TMBIM6	5.01097	up	9.77532e-10	2.12613e-08	yes
TRINITY_DN45307_c3_g1	-	-	-	-	6.86693	up	9.92864e-10	2.15826e-08	yes
TRINITY_DN46215_c2_g2	-	-	-	-	-7.17316	down	1.00939e-09	2.19294e-08	yes
TRINITY_DN49344_c0_g1	-	-	-	-	-3.44078	down	1.01573e-09	2.20548e-08	yes
TRINITY_DN55504_c0_g1	-	-	-	-	-3.64351	down	1.01961e-09	2.21267e-08	yes
TRINITY_DN47553_c1_g1	GO:0009813(flavonoid biosynthetic process);GO:0043231(intracellular membrane-bounded organelle);GO:0052696(flavonoid glucuronidation);GO:0080043(quercetin 3-O-glucosyltransferase activity);GO:0080044(quercetin 7-O-glucosyltransferase activity)	K13493	PREDICTED: UDP-glucose iridoid glucosyltransferase-like isoform X1 [Daucus carota subsp. sativus]	UGT76A2	3.67408	up	1.02088e-09	2.21417e-08	yes
TRINITY_DN51155_c0_g1	GO:0008150(biological_process);GO:0009507(chloroplast)	NA	PREDICTED: serine/threonine-protein phosphatase 6 regulatory subunit 3-like isoform X2 [Solanum tuberosum]	-	-1.5403	down	1.02211e-09	2.2156e-08	yes
TRINITY_DN509_c0_g1	GO:0001916(positive regulation of T cell mediated cytotoxicity);GO:0002237(response to molecule of bacterial origin);GO:0002376(immune system process);GO:0002474(antigen processing and presentation of peptide antigen via MHC class I);GO:0002481(antigen processing and presentation of exogenous protein antigen via MHC class Ib, TAP-dependent);GO:0002726(positive regulation of T cell cytokine produc…	-	-	B2m	2.68233	up	1.02904e-09	2.22936e-08	yes
TRINITY_DN42833_c7_g2	-	NA	unnamed protein product, partial [Vitis vinifera]	FBL11	-1.73556	down	1.0314e-09	2.23322e-08	yes
TRINITY_DN9611_c0_g1	GO:0005654(nucleoplasm);GO:0005737(cytoplasm);GO:0005764(lysosome);GO:0005886(plasma membrane);GO:0005887(integral component of plasma membrane);GO:0007166(cell surface receptor signaling pathway);GO:0008283(cell proliferation);GO:0016020(membrane);GO:0016021(integral component of membrane);GO:0016477(cell migration);GO:0030054(cell junction);GO:0031982(vesicle);GO:0043231(intracellular membrane-…	-	-	Tspan1	9.45892	up	1.03592e-09	2.24174e-08	yes
TRINITY_DN3981_c0_g1	-	-	PREDICTED: uncharacterized protein LOC103319819 [Prunus mume]	-	-8.26784	down	1.03667e-09	2.24209e-08	yes
TRINITY_DN27788_c0_g1	GO:0005125(cytokine activity);GO:0005160(transforming growth factor beta receptor binding);GO:0005179(hormone activity);GO:0005576(extracellular region);GO:0005615(extracellular space);GO:0005737(cytoplasm);GO:0007155(cell adhesion);GO:0007275(multicellular organism development);GO:0007507(heart development);GO:0007512(adult heart development);GO:0008083(growth factor activity);GO:0009986(cell su…	-	-	Bmp10	-5.8624	down	1.03882e-09	2.24549e-08	yes
TRINITY_DN54563_c1_g4	-	-	-	-	-2.64495	down	1.04099e-09	2.24893e-08	yes
TRINITY_DN58799_c0_g1	GO:0002162(dystroglycan binding);GO:0005154(epidermal growth factor receptor binding);GO:0005576(extracellular region);GO:0005615(extracellular space);GO:0005739(mitochondrion);GO:0005783(endoplasmic reticulum);GO:0010628(positive regulation of gene expression);GO:0010811(positive regulation of cell-substrate adhesion);GO:0030154(cell differentiation);GO:0042803(protein homodimerization activity)…	-	-	Agr2	9.49083	up	1.04646e-09	2.25947e-08	yes
TRINITY_DN49072_c2_g2	GO:0005794(Golgi apparatus);GO:0016413(O-acetyltransferase activity);GO:0071554(cell wall organization or biogenesis)	-	PREDICTED: protein trichome birefringence-like 41 isoform X1 [Nicotiana tomentosiformis]	TBL39	-7.38923	down	1.04746e-09	2.26037e-08	yes
TRINITY_DN57507_c2_g2	GO:0004252(serine-type endopeptidase activity);GO:0005618(cell wall)	K12619	PREDICTED: subtilisin-like protease SBT1.2 [Capsicum annuum]	SBT1.2	-3.71857	down	1.05328e-09	2.27166e-08	yes
TRINITY_DN56950_c5_g2	GO:0008150(biological_process)	K02995	hypothetical protein CKAN_02414700 [Cinnamomum micranthum f. kanehirae]	-	-2.95571	down	1.05549e-09	2.27515e-08	yes
TRINITY_DN33493_c0_g4	GO:0044177(host cell Golgi apparatus)	-	-	-	9.47819	up	1.06591e-09	2.29632e-08	yes
TRINITY_DN42674_c0_g2	GO:0005794(Golgi apparatus);GO:0009269(response to desiccation);GO:0009409(response to cold);GO:0009416(response to light stimulus);GO:0009507(chloroplast);GO:0009517(PSII associated light-harvesting complex II);GO:0009522(photosystem I);GO:0009523(photosystem II);GO:0009535(chloroplast thylakoid membrane);GO:0009579(thylakoid);GO:0009637(response to blue light);GO:0009644(response to high light …	K08913	photosystem II light harvesting complex protein 2.1 [Arabidopsis thaliana]	LHCB2.1	9.81085	up	1.07803e-09	2.32113e-08	yes
TRINITY_DN48352_c4_g1	GO:0005345(purine nucleobase transmembrane transporter activity);GO:0006863(purine nucleobase transport);GO:0009507(chloroplast);GO:0016020(membrane);GO:0016021(integral component of membrane)	NA	TPT domain-containing protein [Cephalotus follicularis]	PUP11	3.28751	up	1.08226e-09	2.32895e-08	yes
TRINITY_DN55499_c1_g3	-	-	-	-	2.69432	up	1.08322e-09	2.3297e-08	yes
TRINITY_DN31378_c0_g1	-	-	-	-	-1.69665	down	1.09753e-09	2.35916e-08	yes
TRINITY_DN48545_c4_g3	-	-	-	-	-2.07019	down	1.11279e-09	2.39064e-08	yes
TRINITY_DN379_c0_g1	GO:0005575(cellular_component);GO:0019863(IgE binding);GO:0045490(pectin catabolic process);GO:0047911(galacturan 1,4-alpha-galacturonidase activity)	K01213	putative polygalacturonase [Fragaria x ananassa]	-	9.43607	up	1.12822e-09	2.42244e-08	yes
TRINITY_DN45313_c3_g1	-	-	-	-	-3.13242	down	1.13877e-09	2.44373e-08	yes
TRINITY_DN42868_c2_g5	GO:0003735(structural constituent of ribosome);GO:0019843(rRNA binding);GO:0022627(cytosolic small ribosomal subunit);GO:0045903(positive regulation of translational fidelity)	K02997	Ribosomal protein S4/S9, partial [Cynara cardunculus var. scolymus]	RPS9C	-1.50874	down	1.1486e-09	2.46345e-08	yes
TRINITY_DN49878_c0_g2	-	-	-	-	9.47037	up	1.15899e-09	2.48436e-08	yes
TRINITY_DN47031_c1_g1	GO:0005634(nucleus);GO:0005886(plasma membrane)	-	hypothetical protein BC332_20593 [Capsicum chinense]	-	2.29232	up	1.16445e-09	2.49467e-08	yes
TRINITY_DN57786_c3_g2	-	-	-	-	3.72894	up	1.1661e-09	2.49682e-08	yes
TRINITY_DN45303_c0_g7	GO:0000977(RNA polymerase II regulatory region sequence-specific DNA binding);GO:0003700(DNA binding transcription factor activity);GO:0005634(nucleus);GO:0006357(regulation of transcription by RNA polymerase II)	-	transposase [[Saintpaulia] hybrid cultivar]	HAT	3.05668	up	1.1792e-09	2.52345e-08	yes
TRINITY_DN57582_c3_g1	GO:0001561(fatty acid alpha-oxidation);GO:0004601(peroxidase activity);GO:0005576(extracellular region);GO:0006629(lipid metabolic process);GO:0006979(response to oxidative stress);GO:0008219(cell death);GO:0009626(plant-type hypersensitive response);GO:0009627(systemic acquired resistance);GO:0009737(response to abscisic acid);GO:0009751(response to salicylic acid);GO:0012511(monolayer-surrounde…	K10529	alpha-dioxygenase 1 [Jatropha curcas]	DOX1	-6.41645	down	1.18896e-09	2.54293e-08	yes
TRINITY_DN51613_c2_g1	GO:0005524(ATP binding);GO:0005618(cell wall);GO:0005634(nucleus);GO:0005739(mitochondrion);GO:0005774(vacuolar membrane);GO:0005794(Golgi apparatus);GO:0005829(cytosol);GO:0005886(plasma membrane);GO:0006351(transcription, DNA-templated);GO:0006355(regulation of transcription, DNA-templated);GO:0006457(protein folding);GO:0006986(response to unfolded protein);GO:0009266(response to temperature s…	K03283	PREDICTED: heat shock cognate 70 kDa protein 2 [Elaeis guineensis]	HSP70	2.0793	up	1.1953e-09	2.55507e-08	yes
TRINITY_DN31039_c0_g1	GO:0006869(lipid transport);GO:0008289(lipid binding)	NA	HyPRP [Fragaria x ananassa]	-	9.36575	up	1.19635e-09	2.55591e-08	yes
TRINITY_DN49781_c2_g2	-	-	uncharacterized protein LOC8279780 [Ricinus communis]	-	-1.65794	down	1.20059e-09	2.56355e-08	yes
TRINITY_DN50018_c3_g1	-	-	hypothetical protein AQUCO_01500442v1 [Aquilegia coerulea]	-	-1.28559	down	1.20355e-09	2.56843e-08	yes
TRINITY_DN45435_c1_g8	GO:0009507(chloroplast);GO:0009522(photosystem I);GO:0009523(photosystem II);GO:0009534(chloroplast thylakoid);GO:0009535(chloroplast thylakoid membrane);GO:0009579(thylakoid);GO:0009637(response to blue light);GO:0009768(photosynthesis, light harvesting in photosystem I);GO:0009941(chloroplast envelope);GO:0010114(response to red light);GO:0010218(response to far red light);GO:0010287(plastoglob…	K08915	light harvesting complex photosystem II [Arabidopsis thaliana]	LHCB4.1	9.59279	up	1.2061e-09	2.57245e-08	yes
TRINITY_DN54334_c2_g1	GO:0005515(protein binding);GO:0009409(response to cold);GO:0009507(chloroplast);GO:0009522(photosystem I);GO:0009534(chloroplast thylakoid);GO:0009535(chloroplast thylakoid membrane);GO:0009579(thylakoid);GO:0009644(response to high light intensity);GO:0009645(response to low light intensity stimulus);GO:0009768(photosynthesis, light harvesting in photosystem I);GO:0009782(photosystem I antenna …	K08908	photosystem I light harvesting complex protein [Arabidopsis thaliana]	LHCA2	9.57657	up	1.20996e-09	2.57926e-08	yes
TRINITY_DN53809_c2_g3	-	-	uncharacterized protein LOC105177681 [Sesamum indicum]	-	-4.75615	down	1.21343e-09	2.58523e-08	yes
TRINITY_DN58001_c2_g3	-	K03006	Retrovirus-related Pol polyprotein from transposon TNT 1-94 [Cajanus cajan]	-	3.01544	up	1.22021e-09	2.59824e-08	yes
TRINITY_DN54812_c6_g1	-	-	-	-	-3.58192	down	1.22711e-09	2.6115e-08	yes
TRINITY_DN42819_c1_g1	GO:0009507(chloroplast);GO:0016787(hydrolase activity)	-	putative haloacid-halidohydrolase [Handroanthus impetiginosus]	-	-1.96993	down	1.22803e-09	2.612e-08	yes
TRINITY_DN29991_c0_g1	GO:0004842(ubiquitin-protein transferase activity);GO:0005515(protein binding);GO:0005634(nucleus);GO:0005737(cytoplasm);GO:0006355(regulation of transcription, DNA-templated);GO:0006511(ubiquitin-dependent protein catabolic process);GO:0007623(circadian rhythm);GO:0009637(response to blue light);GO:0009881(photoreceptor activity);GO:0009908(flower development);GO:0009911(positive regulation of f…	K12116	putative LOV domain-containing protein [Corokia cotoneaster]	ADO3	-2.07621	down	1.24264e-09	2.64161e-08	yes
TRINITY_DN54550_c1_g6	GO:0004674(protein serine/threonine kinase activity);GO:0005524(ATP binding);GO:0005886(plasma membrane);GO:0006468(protein phosphorylation);GO:0016020(membrane);GO:0016021(integral component of membrane);GO:0016301(kinase activity)	NA	receptor-like protein kinase HSL1 [Prunus avium]	RLK5	3.12939	up	1.24552e-09	2.64591e-08	yes
TRINITY_DN57803_c0_g1	GO:0005524(ATP binding);GO:0006952(defense response);GO:0009506(plasmodesma);GO:0043531(ADP binding)	K13457	putative disease resistance protein At1g50180 [Sesamum indicum]	At1g50180	-2.28122	down	1.24603e-09	2.64591e-08	yes
TRINITY_DN56241_c4_g1	-	-	-	-	-2.27937	down	1.2468e-09	2.64608e-08	yes
TRINITY_DN40307_c0_g1	GO:0000145(exocyst);GO:0002237(response to molecule of bacterial origin);GO:0005515(protein binding);GO:0005634(nucleus);GO:0005829(cytosol);GO:0006887(exocytosis);GO:0006904(vesicle docking involved in exocytosis);GO:0006952(defense response);GO:0009617(response to bacterium);GO:0009620(response to fungus);GO:0012505(endomembrane system);GO:0016020(membrane);GO:0031982(vesicle);GO:0045335(phagoc…	NA	Exocyst complex component EXO70A1 like [Actinidia chinensis var. chinensis]	EXO70A1	2.48675	up	1.25568e-09	2.66249e-08	yes
TRINITY_DN45808_c2_g7	GO:0005886(plasma membrane);GO:0006952(defense response)	NA	MLO10 [Artemisia annua]	MLO10	-1.54262	down	1.25591e-09	2.66249e-08	yes
TRINITY_DN45731_c4_g3	GO:0016787(hydrolase activity)	K08726	uncharacterized protein LOC111917257 [Lactuca sativa]	ephA	-2.51262	down	1.25807e-09	2.6656e-08	yes
TRINITY_DN57290_c0_g3	-	-	putative tripeptidyl-peptidase II [Rosa chinensis]	-	2.77141	up	1.26537e-09	2.6796e-08	yes
TRINITY_DN58441_c0_g1	GO:0004784(superoxide dismutase activity);GO:0005507(copper ion binding);GO:0005515(protein binding);GO:0005737(cytoplasm);GO:0005739(mitochondrion);GO:0005829(cytosol);GO:0005886(plasma membrane);GO:0006979(response to oxidative stress);GO:0007623(circadian rhythm);GO:0009507(chloroplast);GO:0009570(chloroplast stroma);GO:0009579(thylakoid);GO:0009642(response to light intensity);GO:0009941(chlo…	K04564	superoxide dismutase (EC 1.15.1.1) (Fe)(fragment), partial [Arabidopsis thaliana]	FSD1	7.12087	up	1.2685e-09	2.68475e-08	yes
TRINITY_DN55952_c5_g2	GO:0004842(ubiquitin-protein transferase activity);GO:0005737(cytoplasm);GO:0009966(regulation of signal transduction)	-	MND1-interacting protein [Actinidia chinensis var. chinensis]	MIP1	1.35239	up	1.27591e-09	2.69895e-08	yes
TRINITY_DN51580_c4_g1	-	-	-	-	2.91004	up	1.2767e-09	2.69913e-08	yes
TRINITY_DN56677_c0_g3	-	-	-	-	3.43087	up	1.27856e-09	2.70141e-08	yes
TRINITY_DN56585_c1_g2	-	-	uncharacterized protein At1g27050 [Lactuca sativa]	At1g27050	-1.49769	down	1.27918e-09	2.70141e-08	yes
TRINITY_DN53962_c1_g1	GO:0003674(molecular_function);GO:0005777(peroxisome);GO:0006954(inflammatory response);GO:0051707(response to other organism)	K07253	Macrophage migration inhibitory factor like [Actinidia chinensis var. chinensis]	-	-1.50888	down	1.28544e-09	2.71314e-08	yes
TRINITY_DN54012_c6_g1	-	NA	hypothetical protein Ahy_B07g087002 [Arachis hypogaea]	-	-2.82349	down	1.29691e-09	2.73587e-08	yes
TRINITY_DN55878_c2_g1	-	-	-	-	-2.54747	down	1.29866e-09	2.73807e-08	yes
TRINITY_DN30352_c0_g1	-	-	hypothetical protein B456_004G113900 [Gossypium raimondii]	-	1.90326	up	1.30372e-09	2.74723e-08	yes
TRINITY_DN51223_c0_g1	GO:0005200(structural constituent of cytoskeleton);GO:0005515(protein binding);GO:0005576(extracellular region);GO:0005737(cytoplasm);GO:0005829(cytosol);GO:0005885(Arp2/3 protein complex);GO:0005925(focal adhesion);GO:0006928(movement of cell or subcellular component);GO:0015629(actin cytoskeleton);GO:0016477(cell migration);GO:0030036(actin cytoskeleton organization);GO:0034314(Arp2/3 complex-m…	-	-	ARPC5	2.28118	up	1.30989e-09	2.75838e-08	yes
TRINITY_DN57518_c1_g2	-	-	hypothetical protein CDL12_04103 [Handroanthus impetiginosus]	-	2.73469	up	1.31045e-09	2.75838e-08	yes
TRINITY_DN39205_c0_g1	GO:0003700(DNA binding transcription factor activity);GO:0003906(DNA-(apurinic or apyrimidinic site) lyase activity);GO:0005634(nucleus);GO:0006284(base-excision repair);GO:0006355(regulation of transcription, DNA-templated)	-	-	HMGA1	3.04379	up	1.3159e-09	2.76834e-08	yes
TRINITY_DN53994_c1_g3	-	-	-	-	-4.85382	down	1.33406e-09	2.80501e-08	yes
TRINITY_DN44540_c0_g5	GO:0000278(mitotic cell cycle);GO:0000307(cyclin-dependent protein kinase holoenzyme complex);GO:0004693(cyclin-dependent protein serine/threonine kinase activity);GO:0005515(protein binding);GO:0005634(nucleus);GO:0005737(cytoplasm);GO:0007346(regulation of mitotic cell cycle);GO:0019005(SCF ubiquitin ligase complex);GO:0019901(protein kinase binding);GO:0042023(DNA endoreduplication);GO:0042393…	-	PREDICTED: cyclin-dependent kinases regulatory subunit 1 [Erythranthe guttata]	CKS1	-1.40807	down	1.33513e-09	2.80575e-08	yes
TRINITY_DN57089_c1_g1	-	-	hypothetical protein SOVF_026910 [Spinacia oleracea]	-	2.78251	up	1.34013e-09	2.81472e-08	yes
TRINITY_DN41449_c4_g1	-	-	-	-	-2.38161	down	1.3409e-09	2.8148e-08	yes
TRINITY_DN54352_c3_g1	-	-	-	-	-3.12939	down	1.35021e-09	2.83279e-08	yes
TRINITY_DN45966_c0_g1	GO:0005654(nucleoplasm);GO:0005737(cytoplasm);GO:0005886(plasma membrane)	K01648	predicted protein [Hordeum vulgare subsp. vulgare]	ACLY	2.75008	up	1.35419e-09	2.8396e-08	yes
TRINITY_DN48160_c5_g1	GO:0007275(multicellular organism development);GO:0010268(brassinosteroid homeostasis);GO:0016125(sterol metabolic process);GO:0016132(brassinosteroid biosynthetic process);GO:0016709(oxidoreductase activity, acting on paired donors, with incorporation or reduction of molecular oxygen, NAD(P)H as one donor, and incorporation of one atom of oxygen)	K12638	3-epi-6-deoxocathasterone 23-monooxygenase isoform X1 [Populus trichocarpa]	CYP90D1	-4.74254	down	1.36226e-09	2.85497e-08	yes
TRINITY_DN56463_c2_g2	GO:0004197(cysteine-type endopeptidase activity);GO:0005615(extracellular space);GO:0005764(lysosome);GO:0006955(immune response);GO:0051603(proteolysis involved in cellular protein catabolic process)	NA	PREDICTED: thiol protease aleurain-like [Fragaria vesca subsp. vesca]	At3g45310	9.31651	up	1.38014e-09	2.89088e-08	yes
TRINITY_DN40617_c0_g1	GO:0008270(zinc ion binding);GO:0009409(response to cold);GO:0009507(chloroplast);GO:0009570(chloroplast stroma);GO:0009579(thylakoid);GO:0009941(chloroplast envelope);GO:0010319(stromule);GO:0035671(enone reductase activity);GO:0035798(2-alkenal reductase (NADP+) activity);GO:0048046(apoplast);GO:0055114(oxidation-reduction process)	NA	RecName: Full=2-methylene-furan-3-one reductase; AltName: Full=Enone oxidoreductase; Short=FaEO; AltName: Full=Quinone oxidoreductase; Short=FaQR	EO	9.28927	up	1.38219e-09	2.8924e-08	yes
TRINITY_DN55078_c0_g4	GO:0002474(antigen processing and presentation of peptide antigen via MHC class I);GO:0002479(antigen processing and presentation of exogenous peptide antigen via MHC class I, TAP-dependent);GO:0003756(protein disulfide isomerase activity);GO:0004197(cysteine-type endopeptidase activity);GO:0004629(phospholipase C activity);GO:0005515(protein binding);GO:0005634(nucleus);GO:0005783(endoplasmic re…	K09580	protein disulfide-isomerase-like [Selaginella moellendorffii]	PDIA3	5.05859	up	1.38237e-09	2.8924e-08	yes
TRINITY_DN43343_c0_g4	GO:0005634(nucleus);GO:0010941(regulation of cell death);GO:2001020(regulation of response to DNA damage stimulus)	-	-	IER3	5.26588	up	1.39703e-09	2.92149e-08	yes
TRINITY_DN40088_c3_g5	GO:0000166(nucleotide binding);GO:0003723(RNA binding);GO:0005515(protein binding);GO:0005634(nucleus);GO:0005654(nucleoplasm);GO:0005730(nucleolus);GO:0005737(cytoplasm);GO:0006396(RNA processing);GO:0006417(regulation of translation);GO:0015934(large ribosomal subunit);GO:0030425(dendrite);GO:0045727(positive regulation of translation)	K12741	glycine-rich RNA-binding protein 4, mitochondrial-like [Physcomitrella patens]	RBM3	4.43152	up	1.39897e-09	2.92395e-08	yes
TRINITY_DN50849_c2_g1	-	-	-	-	-2.33131	down	1.40316e-09	2.92992e-08	yes
TRINITY_DN57489_c6_g1	GO:0000139(Golgi membrane);GO:0005794(Golgi apparatus);GO:0005886(plasma membrane);GO:0008643(carbohydrate transport);GO:0015297(antiporter activity);GO:0015780(nucleotide-sugar transmembrane transport);GO:0016020(membrane);GO:0016021(integral component of membrane)	NA	PREDICTED: GDP-mannose transporter GONST3-like [Daucus carota subsp. sativus]	GONST3	1.78513	up	1.40334e-09	2.92992e-08	yes
TRINITY_DN47553_c0_g1	-	-	-	-	-1.98578	down	1.4085e-09	2.93908e-08	yes
TRINITY_DN46560_c0_g1	-	-	-	-	3.59392	up	1.42406e-09	2.96995e-08	yes
TRINITY_DN57118_c1_g1	GO:0001732(formation of cytoplasmic translation initiation complex);GO:0002188(translation reinitiation);GO:0003729(mRNA binding);GO:0003743(translation initiation factor activity);GO:0005515(protein binding);GO:0005737(cytoplasm);GO:0005829(cytosol);GO:0005852(eukaryotic translation initiation factor 3 complex);GO:0005886(plasma membrane);GO:0006413(translational initiation);GO:0043614(multi-eIF…	K03254	eukaryotic translation initiation factor 3 subunit A-like [Hevea brasiliensis]	TIF3A1	2.31186	up	1.42541e-09	2.97117e-08	yes
TRINITY_DN38927_c0_g1	GO:0005886(plasma membrane);GO:0031225(anchored component of membrane);GO:0046658(anchored component of plasma membrane)	NA	fasciclin-like arabinogalactan protein 13 [Olea europaea var. sylvestris]	FLA9	-5.04461	down	1.4277e-09	2.97433e-08	yes
TRINITY_DN58162_c0_g1	GO:0002526(acute inflammatory response);GO:0003073(regulation of systemic arterial blood pressure);GO:0004175(endopeptidase activity);GO:0004252(serine-type endopeptidase activity);GO:0005615(extracellular space);GO:0006508(proteolysis);GO:0008233(peptidase activity);GO:0008236(serine-type peptidase activity);GO:0016787(hydrolase activity);GO:0016811(hydrolase activity, acting on carbon-nitrogen …	-	predicted protein [Hordeum vulgare subsp. vulgare]	Klk1	9.21258	up	1.43146e-09	2.98055e-08	yes
TRINITY_DN15281_c0_g1	GO:0005576(extracellular region);GO:0005615(extracellular space);GO:0005829(cytosol);GO:0005886(plasma membrane);GO:0016020(membrane);GO:0016021(integral component of membrane);GO:0016324(apical plasma membrane);GO:0030277(maintenance of gastrointestinal epithelium);GO:0042803(protein homodimerization activity)	-	-	Muc13	9.20946	up	1.43526e-09	2.98684e-08	yes
TRINITY_DN54446_c2_g1	GO:0005515(protein binding);GO:0009507(chloroplast);GO:0009523(photosystem II);GO:0009534(chloroplast thylakoid);GO:0009535(chloroplast thylakoid membrane);GO:0009579(thylakoid);GO:0009654(photosystem II oxygen evolving complex);GO:0009735(response to cytokinin);GO:0010270(photosystem II oxygen evolving complex assembly);GO:0015979(photosynthesis)	K03541	photosystem II subunit R [Arabidopsis thaliana]	PSBR	9.4946	up	1.4395e-09	2.99405e-08	yes
TRINITY_DN56458_c3_g5	GO:0005198(structural molecule activity);GO:0005515(protein binding);GO:0005773(vacuole);GO:0005774(vacuolar membrane);GO:0005794(Golgi apparatus);GO:0005829(cytosol);GO:0005886(plasma membrane);GO:0006886(intracellular protein transport);GO:0006897(endocytosis);GO:0009506(plasmodesma);GO:0010118(stomatal movement);GO:0016192(vesicle-mediated transport);GO:0030130(clathrin coat of trans-Golgi net…	K04646	clathrin heavy chain 1 [Cynara cardunculus var. scolymus]	CHC1	2.43702	up	1.48422e-09	3.08541e-08	yes
TRINITY_DN54496_c3_g2	-	-	-	-	-2.73312	down	1.48693e-09	3.08936e-08	yes
TRINITY_DN57859_c2_g1	GO:0000146(microfilament motor activity);GO:0000166(nucleotide binding);GO:0000212(meiotic spindle organization);GO:0000904(cell morphogenesis involved in differentiation);GO:0001525(angiogenesis);GO:0001701(in utero embryonic development);GO:0001725(stress fiber);GO:0001726(ruffle);GO:0001768(establishment of T cell polarity);GO:0001772(immunological synapse);GO:0001931(uropod);GO:0003774(motor …	NA	myosin type-2 heavy chain 1-like [Quercus suber]	Myh9	2.95108	up	1.48805e-09	3.09002e-08	yes
TRINITY_DN49496_c3_g1	-	-	-	-	-2.53404	down	1.49766e-09	3.10831e-08	yes
TRINITY_DN49783_c1_g1	GO:0004842(ubiquitin-protein transferase activity);GO:0019005(SCF ubiquitin ligase complex);GO:0031146(SCF-dependent proteasomal ubiquitin-dependent protein catabolic process)	-	hypothetical protein DCAR_019197 [Daucus carota subsp. sativus]	-	2.7601	up	1.51628e-09	3.14525e-08	yes
TRINITY_DN42925_c4_g1	-	-	-	-	3.80165	up	1.52181e-09	3.15503e-08	yes
TRINITY_DN47503_c0_g2	-	-	-	-	1.48319	up	1.52361e-09	3.15706e-08	yes
TRINITY_DN53472_c2_g1	-	K09486	PREDICTED: heat shock 70 kDa protein 17 [Nelumbo nucifera]	-	-1.55448	down	1.52927e-09	3.16693e-08	yes
TRINITY_DN41216_c4_g1	-	-	-	-	5.50504	up	1.53001e-09	3.16693e-08	yes
TRINITY_DN54983_c0_g1	-	K13457	putative late blight resistance protein homolog R1A-10 [Cynara cardunculus var. scolymus]	-	-1.96197	down	1.56123e-09	3.2298e-08	yes
TRINITY_DN52564_c1_g3	GO:0000079(regulation of cyclin-dependent protein serine/threonine kinase activity);GO:0004713(protein tyrosine kinase activity);GO:0005515(protein binding);GO:0005737(cytoplasm);GO:0005829(cytosol);GO:0006457(protein folding);GO:0006605(protein targeting);GO:0010608(posttranscriptional regulation of gene expression);GO:0018108(peptidyl-tyrosine phosphorylation);GO:0019887(protein kinase regulato…	NA	predicted protein [Micromonas commoda]	CDC37	4.56165	up	1.58145e-09	3.26823e-08	yes
TRINITY_DN41965_c6_g2	-	-	hypothetical protein PanWU01x14_145740 [Parasponia andersonii]	-	2.55527	up	1.5815e-09	3.26823e-08	yes
TRINITY_DN31828_c0_g1	-	-	putative lipid-transfer protein DIR1 [Sesamum indicum]	-	-4.16831	down	1.59599e-09	3.29641e-08	yes
TRINITY_DN48738_c3_g2	GO:0000226(microtubule cytoskeleton organization);GO:0003729(mRNA binding);GO:0005200(structural constituent of cytoskeleton);GO:0005618(cell wall);GO:0005737(cytoplasm);GO:0005774(vacuolar membrane);GO:0005829(cytosol);GO:0005886(plasma membrane);GO:0007017(microtubule-based process);GO:0009507(chloroplast);GO:0009570(chloroplast stroma);GO:0045298(tubulin complex);GO:0046686(response to cadmium…	K07374	hypothetical protein DVH24_034431 [Malus domestica]	TUBA	7.1539	up	1.60272e-09	3.30854e-08	yes
TRINITY_DN41253_c0_g1	GO:0005515(protein binding)	NA	TMV resistance protein N-like [Durio zibethinus]	-	3.9062	up	1.60965e-09	3.32106e-08	yes
TRINITY_DN57106_c1_g6	-	-	UPF0481 protein [Glycine soja]	-	-4.96827	down	1.61266e-09	3.32549e-08	yes
TRINITY_DN56735_c1_g2	GO:0008422(beta-glucosidase activity);GO:1901657(glycosyl compound metabolic process)	K01188	PREDICTED: beta-glucosidase 12 [Theobroma cacao]	BGLU24	-2.73264	down	1.62125e-09	3.34142e-08	yes
TRINITY_DN49170_c1_g2	GO:0004526(ribonuclease P activity);GO:0005655(nucleolar ribonuclease P complex);GO:0090502(RNA phosphodiester bond hydrolysis, endonucleolytic)	-	protein SUPPRESSOR OF GENE SILENCING 3-like [Coffea arabica]	SGS3	4.20337	up	1.62801e-09	3.35356e-08	yes
TRINITY_DN15594_c0_g1	GO:0000979(RNA polymerase II core promoter sequence-specific DNA binding);GO:0002376(immune system process);GO:0002819(regulation of adaptive immune response);GO:0003677(DNA binding);GO:0003700(DNA binding transcription factor activity);GO:0005515(protein binding);GO:0005634(nucleus);GO:0005654(nucleoplasm);GO:0005737(cytoplasm);GO:0005829(cytosol);GO:0006351(transcription, DNA-templated);GO:0006…	-	-	Irf7	4.78222	up	1.64028e-09	3.37704e-08	yes
TRINITY_DN52088_c1_g3	-	K01662	1-deoxy-xylulose 5-phosphate synthase, partial [Hevea brasiliensis]	Os07g0190000	-6.29183	down	1.64155e-09	3.37784e-08	yes
TRINITY_DN54187_c1_g1	GO:0005737(cytoplasm);GO:0006952(defense response);GO:0009536(plastid);GO:0009611(response to wounding);GO:0009695(jasmonic acid biosynthetic process);GO:0009737(response to abscisic acid);GO:0009753(response to jasmonic acid);GO:0009816(defense response to bacterium, incompatible interaction);GO:0010311(lateral root formation);GO:0030397(membrane disassembly);GO:0031408(oxylipin biosynthetic pro…	K15718	Linoleate 9S-lipoxygenase [Actinidia chinensis var. chinensis]	LOX1.5	2.55812	up	1.64901e-09	3.39139e-08	yes
TRINITY_DN55627_c2_g1	GO:0005576(extracellular region);GO:0016042(lipid catabolic process);GO:0016298(lipase activity);GO:0016746(transferase activity, transferring acyl groups);GO:0019953(sexual reproduction);GO:0052689(carboxylic ester hydrolase activity)	K00679	GDSL esterase/lipase [Actinidia chinensis var. chinensis]	EXL3	-3.61314	down	1.66288e-09	3.41808e-08	yes
TRINITY_DN58294_c0_g1	GO:0047036(codeinone reductase (NADPH) activity)	NA	aldo/keto reductase [Fragaria x ananassa]	COR2	9.11693	up	1.66501e-09	3.42063e-08	yes
TRINITY_DN44617_c0_g2	GO:0003723(RNA binding);GO:0003735(structural constituent of ribosome);GO:0006412(translation);GO:0022625(cytosolic large ribosomal subunit);GO:0042254(ribosome biogenesis)	-	Extracellular matrix-binding protein like [Actinidia chinensis var. chinensis]	-	2.19012	up	1.67485e-09	3.43902e-08	yes
TRINITY_DN56710_c0_g2	GO:0009821(alkaloid biosynthetic process);GO:0047203(13-hydroxylupinine O-tigloyltransferase activity)	NA	PREDICTED: benzyl alcohol O-benzoyltransferase [Prunus mume]	HSR201	-5.26722	down	1.68992e-09	3.46794e-08	yes
TRINITY_DN48150_c0_g1	-	-	unnamed protein product, partial [Vitis vinifera]	-	-1.71193	down	1.69073e-09	3.46794e-08	yes
TRINITY_DN40427_c4_g3	-	-	-	-	-5.19613	down	1.72779e-09	3.54206e-08	yes
TRINITY_DN57475_c0_g1	GO:0003723(RNA binding);GO:0004525(ribonuclease III activity);GO:0005634(nucleus);GO:0005737(cytoplasm);GO:0016442(RISC complex);GO:0030422(production of siRNA involved in RNA interference)	K12447	hypothetical protein VITISV_028058 [Vitis vinifera]	-	2.43508	up	1.73358e-09	3.55203e-08	yes
TRINITY_DN57463_c0_g1	-	-	-	-	-3.74073	down	1.73883e-09	3.5609e-08	yes
TRINITY_DN46398_c4_g1	-	-	-	-	-2.80492	down	1.76321e-09	3.60892e-08	yes
TRINITY_DN55440_c0_g3	GO:0005215(transporter activity);GO:0005524(ATP binding);GO:0005886(plasma membrane);GO:0006810(transport);GO:0006979(response to oxidative stress);GO:0007623(circadian rhythm);GO:0009507(chloroplast);GO:0009644(response to high light intensity);GO:0009941(chloroplast envelope);GO:0010150(leaf senescence);GO:0016021(integral component of membrane);GO:0016301(kinase activity);GO:0016310(phosphoryl…	K13457	protein ACTIVITY OF BC1 COMPLEX KINASE 7, chloroplastic [Quercus suber]	sll1770	-2.96773	down	1.76919e-09	3.61923e-08	yes
TRINITY_DN57873_c2_g1	GO:0000123(histone acetyltransferase complex);GO:0005515(protein binding);GO:0005634(nucleus);GO:0005739(mitochondrion);GO:0031935(regulation of chromatin silencing);GO:0080111(DNA demethylation)	NA	PREDICTED: uncharacterized protein LOC100264016 isoform X1 [Vitis vinifera]	SPCC14G10.02	2.57781	up	1.78062e-09	3.64057e-08	yes
TRINITY_DN41276_c2_g11	GO:0001666(response to hypoxia);GO:0005743(mitochondrial inner membrane);GO:0005747(mitochondrial respiratory chain complex I);GO:0006120(mitochondrial electron transport, NADH to ubiquinone);GO:0008137(NADH dehydrogenase (ubiquinone) activity);GO:0010243(response to organonitrogen compound);GO:0016021(integral component of membrane);GO:0032981(mitochondrial respiratory chain complex I assembly);…	K03883	NADH dehydrogenase subunit 5 [Mesostigma viride]	MT-ND5	4.88231	up	1.7818e-09	3.64057e-08	yes
TRINITY_DN40900_c0_g1	GO:0002091(negative regulation of receptor internalization);GO:0005109(frizzled binding);GO:0005137(interleukin-5 receptor binding);GO:0005515(protein binding);GO:0005546(phosphatidylinositol-4,5-bisphosphate binding);GO:0005576(extracellular region);GO:0005634(nucleus);GO:0005654(nucleoplasm);GO:0005737(cytoplasm);GO:0005783(endoplasmic reticulum);GO:0005829(cytosol);GO:0005856(cytoskeleton);GO:…	-	-	Sdcbp	2.29805	up	1.78245e-09	3.64057e-08	yes
TRINITY_DN54166_c2_g4	GO:0004864(protein phosphatase inhibitor activity);GO:0005634(nucleus);GO:0005737(cytoplasm);GO:0009738(abscisic acid-activated signaling pathway);GO:0010427(abscisic acid binding);GO:0080163(regulation of protein serine/threonine phosphatase activity)	-	major allergen Pru ar 1-like [Quercus suber]	-	3.04035	up	1.8009e-09	3.6763e-08	yes
TRINITY_DN879_c0_g1	GO:0009507(chloroplast);GO:0009522(photosystem I);GO:0009534(chloroplast thylakoid);GO:0009535(chloroplast thylakoid membrane);GO:0009579(thylakoid);GO:0009768(photosynthesis, light harvesting in photosystem I);GO:0009783(photosystem II antenna complex);GO:0009941(chloroplast envelope);GO:0010196(nonphotochemical quenching);GO:0010287(plastoglobule);GO:0015979(photosynthesis);GO:0016020(membrane)…	K08917	light harvesting complex photosystem II subunit 6 [Arabidopsis thaliana]	CAP10B	9.44868	up	1.80249e-09	3.67759e-08	yes
TRINITY_DN44216_c3_g1	-	-	-	-	-5.23991	down	1.80716e-09	3.68517e-08	yes
TRINITY_DN40434_c0_g2	-	-	-	-	3.89018	up	1.81995e-09	3.7093e-08	yes
TRINITY_DN41315_c2_g1	GO:0000981(RNA polymerase II transcription factor activity, sequence-specific DNA binding);GO:0001135(transcription factor activity, RNA polymerase II transcription factor recruiting);GO:0003677(DNA binding);GO:0003700(DNA binding transcription factor activity);GO:0005515(protein binding);GO:0005634(nucleus);GO:0006351(transcription, DNA-templated);GO:0006355(regulation of transcription, DNA-temp…	NA	PREDICTED: transcription repressor MYB6 [Vitis vinifera]	MYB3	-4.33814	down	1.82477e-09	3.71714e-08	yes
TRINITY_DN47823_c2_g2	GO:0005886(plasma membrane);GO:0016021(integral component of membrane);GO:0042626(ATPase activity, coupled to transmembrane movement of substances)	K05681	ABC transporter-like [Macleaya cordata]	ABCG22	-3.2641	down	1.82854e-09	3.72286e-08	yes
TRINITY_DN40438_c5_g1	GO:0005509(calcium ion binding);GO:0008266(poly(U) RNA binding);GO:0009507(chloroplast);GO:0009534(chloroplast thylakoid);GO:0009535(chloroplast thylakoid membrane);GO:0009543(chloroplast thylakoid lumen);GO:0009570(chloroplast stroma);GO:0009579(thylakoid);GO:0009654(photosystem II oxygen evolving complex);GO:0009941(chloroplast envelope);GO:0019684(photosynthesis, light reaction);GO:0019898(ext…	K02717	photosystem II subunit P-1 [Arabidopsis thaliana]	PSBP1	9.23983	up	1.8389e-09	3.74198e-08	yes
TRINITY_DN55016_c3_g1	-	NA	Retrovirus-related Pol polyprotein from transposon TNT 1-94 [Cajanus cajan]	-	-2.34525	down	1.84056e-09	3.74339e-08	yes
TRINITY_DN51698_c2_g1	GO:0000340(RNA 7-methylguanosine cap binding);GO:0000902(cell morphogenesis);GO:0005515(protein binding);GO:0005634(nucleus);GO:0005737(cytoplasm);GO:0006417(regulation of translation);GO:0006915(apoptotic process);GO:0007155(cell adhesion);GO:0007411(axon guidance);GO:0030031(cell projection assembly);GO:0030054(cell junction);GO:0031175(neuron projection development);GO:0031209(SCAR complex);GO…	K05749	protein PIR [Amborella trichopoda]	Cyfip2	1.91174	up	1.85136e-09	3.76336e-08	yes
TRINITY_DN53201_c1_g1	-	-	-	-	2.6697	up	1.85472e-09	3.76821e-08	yes
TRINITY_DN54944_c4_g2	GO:0000278(mitotic cell cycle);GO:0005737(cytoplasm);GO:0007409(axonogenesis);GO:0030036(actin cytoskeleton organization)	NA	serine/threonine-protein kinase pakA-like [Quercus suber]	Pak1	4.18067	up	1.85757e-09	3.77199e-08	yes
TRINITY_DN42878_c2_g1	GO:0006952(defense response);GO:0007165(signal transduction);GO:0043531(ADP binding)	K13414	hypothetical protein EUGRSUZ_L01409 [Eucalyptus grandis]	RPS6	2.18509	up	1.86212e-09	3.77925e-08	yes
TRINITY_DN48337_c1_g1	-	-	-	-	-1.8814	down	1.86515e-09	3.7827e-08	yes
TRINITY_DN47587_c0_g2	-	-	-	-	-2.38896	down	1.86578e-09	3.7827e-08	yes
TRINITY_DN58761_c0_g1	GO:0004321(fatty-acyl-CoA synthase activity);GO:0005524(ATP binding);GO:0005777(peroxisome);GO:0009695(jasmonic acid biosynthetic process);GO:0009850(auxin metabolic process);GO:0009851(auxin biosynthetic process);GO:0016207(4-coumarate-CoA ligase activity);GO:0016874(ligase activity);GO:0031408(oxylipin biosynthetic process)	K01904	PREDICTED: 4-coumarate--CoA ligase-like 7 [Fragaria vesca subsp. vesca]	4CLL7	9.03229	up	1.8838e-09	3.81722e-08	yes
TRINITY_DN42658_c0_g5	GO:0000166(nucleotide binding);GO:0004066(asparagine synthase (glutamine-hydrolyzing) activity);GO:0005524(ATP binding);GO:0005829(cytosol);GO:0006529(asparagine biosynthetic process);GO:0006541(glutamine metabolic process);GO:0008652(cellular amino acid biosynthetic process);GO:0016874(ligase activity);GO:0042149(cellular response to glucose starvation);GO:0042803(protein homodimerization activi…	K01953	asparagine synthetase [glutamine-hydrolyzing] 2 [Lactuca sativa]	Asns	5.2623	up	1.88656e-09	3.82081e-08	yes
TRINITY_DN57173_c0_g4	GO:0000981(RNA polymerase II transcription factor activity, sequence-specific DNA binding);GO:0003677(DNA binding);GO:0005654(nucleoplasm);GO:0005737(cytoplasm)	K13126	zinc finger MYM-type protein 1 [Citrus clementina]	-	2.32194	up	1.90221e-09	3.85047e-08	yes
TRINITY_DN44454_c2_g1	GO:0004674(protein serine/threonine kinase activity);GO:0005737(cytoplasm);GO:0006468(protein phosphorylation);GO:0030100(regulation of endocytosis)	NA	unnamed protein product, partial [Vitis vinifera]	DDB_G0276461	1.57035	up	1.90865e-09	3.86148e-08	yes
TRINITY_DN41084_c4_g2	GO:0003677(DNA binding);GO:0003700(DNA binding transcription factor activity);GO:0005634(nucleus);GO:0006351(transcription, DNA-templated);GO:0006355(regulation of transcription, DNA-templated);GO:0006970(response to osmotic stress);GO:0009737(response to abscisic acid);GO:0009738(abscisic acid-activated signaling pathway);GO:0009749(response to glucose);GO:0009788(negative regulation of abscisic…	K12900	PREDICTED: ethylene-responsive transcription factor ERF110 [Vitis vinifera]	ABR1	3.17484	up	1.91367e-09	3.86961e-08	yes
TRINITY_DN49519_c3_g2	-	-	-	-	7.00831	up	1.92753e-09	3.8956e-08	yes
TRINITY_DN53214_c3_g4	-	-	-	-	-2.88801	down	1.94093e-09	3.9201e-08	yes
TRINITY_DN56758_c0_g1	GO:0004674(protein serine/threonine kinase activity);GO:0005886(plasma membrane)	NA	cysteine-rich receptor-like protein kinase 2 [Coffea arabica]	CRK43	2.59586	up	1.94169e-09	3.9201e-08	yes
TRINITY_DN43915_c2_g4	GO:0003676(nucleic acid binding);GO:0003677(DNA binding);GO:0005634(nucleus);GO:0006355(regulation of transcription, DNA-templated);GO:0008270(zinc ion binding)	NA	Retrovirus-related Pol polyprotein from transposon TNT 1-94 [Vitis vinifera]	-	8.321	up	1.94872e-09	3.93223e-08	yes
TRINITY_DN47456_c0_g1	GO:0004674(protein serine/threonine kinase activity);GO:0005524(ATP binding);GO:0005576(extracellular region);GO:0006468(protein phosphorylation);GO:0016021(integral component of membrane);GO:0016301(kinase activity);GO:0016310(phosphorylation)	NA	Receptor-like protein kinase [Actinidia chinensis var. chinensis]	At5g38990	2.72077	up	1.95209e-09	3.93698e-08	yes
TRINITY_DN20292_c0_g1	GO:0000159(protein phosphatase type 2A complex);GO:0000302(response to reactive oxygen species);GO:0004722(protein serine/threonine phosphatase activity);GO:0005515(protein binding);GO:0005634(nucleus);GO:0005739(mitochondrion);GO:0005743(mitochondrial inner membrane);GO:0005758(mitochondrial intermembrane space);GO:0005829(cytosol);GO:0006122(mitochondrial electron transport, ubiquinol to cytoch…	-	unknown [Picea sitchensis]	CYCS	5.16299	up	1.96707e-09	3.9651e-08	yes
TRINITY_DN45609_c0_g1	-	-	reverse transcriptase [Corchorus capsularis]	-	5.83898	up	1.96914e-09	3.9672e-08	yes
TRINITY_DN44514_c0_g1	-	K08852	PREDICTED: TMV resistance protein N-like isoform X4 [Eucalyptus grandis]	-	1.86577	up	1.97423e-09	3.97537e-08	yes
TRINITY_DN34707_c0_g1	GO:0005886(plasma membrane);GO:0009416(response to light stimulus);GO:0009860(pollen tube growth);GO:0016567(protein ubiquitination)	K03063	PREDICTED: BTB/POZ domain-containing protein At1g03010 isoform X1 [Vitis vinifera]	At1g03010	-2.41846	down	1.97821e-09	3.98131e-08	yes
TRINITY_DN177_c0_g1	GO:0003674(molecular_function);GO:0009507(chloroplast);GO:0009534(chloroplast thylakoid);GO:0009535(chloroplast thylakoid membrane);GO:0009538(photosystem I reaction center);GO:0009579(thylakoid);GO:0009941(chloroplast envelope);GO:0010287(plastoglobule);GO:0015979(photosynthesis);GO:0016020(membrane);GO:0016021(integral component of membrane)	K02694	photosystem I subunit F [Arabidopsis thaliana]	PSAF	9.27426	up	2.00064e-09	4.02426e-08	yes
TRINITY_DN55140_c1_g1	GO:0004674(protein serine/threonine kinase activity);GO:0004713(protein tyrosine kinase activity);GO:0005524(ATP binding);GO:0005886(plasma membrane);GO:0006468(protein phosphorylation);GO:0007169(transmembrane receptor protein tyrosine kinase signaling pathway);GO:0009505(plant-type cell wall);GO:0009506(plasmodesma);GO:0016021(integral component of membrane)	NA	PREDICTED: probable LRR receptor-like serine/threonine-protein kinase At2g16250 isoform X1 [Pyrus x bretschneideri]	At2g16250	2.91245	up	2.00164e-09	4.02426e-08	yes
TRINITY_DN53862_c0_g5	GO:0000122(negative regulation of transcription by RNA polymerase II);GO:0001650(fibrillar center);GO:0001726(ruffle);GO:0001772(immunological synapse);GO:0001931(uropod);GO:0001951(intestinal D-glucose absorption);GO:0003376(sphingosine-1-phosphate signaling pathway);GO:0003779(actin binding);GO:0005515(protein binding);GO:0005622(intracellular);GO:0005737(cytoplasm);GO:0005768(endosome);GO:0005…	-	-	Ezr	2.34868	up	2.01542e-09	4.04987e-08	yes
TRINITY_DN51933_c0_g1	-	-	-	-	-3.21315	down	2.02527e-09	4.06752e-08	yes
TRINITY_DN51200_c3_g2	-	-	-	-	2.0188	up	2.03352e-09	4.08198e-08	yes
TRINITY_DN44461_c1_g4	GO:0000287(magnesium ion binding);GO:0004452(isopentenyl-diphosphate delta-isomerase activity);GO:0005737(cytoplasm);GO:0005739(mitochondrion);GO:0005777(peroxisome);GO:0008299(isoprenoid biosynthetic process);GO:0009240(isopentenyl diphosphate biosynthetic process);GO:0030145(manganese ion binding);GO:0035634(response to stilbenoid)	K01823	isopentenyl-diphosphate Delta-isomerase I-like [Papaver somniferum]	Idi1	2.76578	up	2.04014e-09	4.09312e-08	yes
TRINITY_DN48802_c2_g1	GO:0000428(DNA-directed RNA polymerase complex);GO:0003899(DNA-directed 5'-3' RNA polymerase activity)	K03046	RpoC2 (chloroplast) [Lonicera praeflorens]	rpoC2	-2.52396	down	2.04498e-09	4.1007e-08	yes
TRINITY_DN51812_c0_g2	GO:0004672(protein kinase activity);GO:0005886(plasma membrane)	NA	probable LRR receptor-like serine/threonine-protein kinase At3g47570 [Hevea brasiliensis]	-	5.92213	up	2.06224e-09	4.13316e-08	yes
TRINITY_DN44802_c0_g2	-	-	hypothetical protein DVH24_010900 [Malus domestica]	-	1.95654	up	2.07281e-09	4.15219e-08	yes
TRINITY_DN53392_c0_g1	-	-	uncharacterized protein LOC110791791 [Spinacia oleracea]	-	-1.73539	down	2.10254e-09	4.20955e-08	yes
TRINITY_DN49280_c4_g1	GO:0005634(nucleus);GO:0005737(cytoplasm);GO:0005829(cytosol);GO:0005886(plasma membrane);GO:0008150(biological_process);GO:0043231(intracellular membrane-bounded organelle)	-	Auxilin-related protein [Actinidia chinensis var. chinensis]	At4g12770	1.61975	up	2.10755e-09	4.2174e-08	yes
TRINITY_DN48373_c4_g2	-	-	-	-	-2.39451	down	2.11019e-09	4.22049e-08	yes
TRINITY_DN58740_c0_g1	-	K01528	polyprotein, partial [Hydrangea macrophylla]	AtMg00810	5.43463	up	2.12255e-09	4.24302e-08	yes
TRINITY_DN56259_c0_g8	GO:0000422(autophagy of mitochondrion);GO:0001666(response to hypoxia);GO:0005515(protein binding);GO:0005634(nucleus);GO:0005635(nuclear envelope);GO:0005654(nucleoplasm);GO:0005737(cytoplasm);GO:0005739(mitochondrion);GO:0005741(mitochondrial outer membrane);GO:0005783(endoplasmic reticulum);GO:0006915(apoptotic process);GO:0008219(cell death);GO:0008626(granzyme-mediated apoptotic signaling pa…	-	-	BNIP3	6.05282	up	2.15693e-09	4.3095e-08	yes
TRINITY_DN50671_c3_g1	-	-	-	-	-3.05058	down	2.18584e-09	4.36501e-08	yes
TRINITY_DN56193_c2_g1	-	-	-	-	2.49479	up	2.20045e-09	4.39044e-08	yes
TRINITY_DN40380_c0_g1	GO:0000070(mitotic sister chromatid segregation);GO:0000281(mitotic cytokinesis);GO:0003677(DNA binding);GO:0005515(protein binding);GO:0005634(nucleus);GO:0005694(chromosome);GO:0005730(nucleolus);GO:0005737(cytoplasm);GO:0005876(spindle microtubule);GO:0007076(mitotic chromosome condensation);GO:0008017(microtubule binding);GO:0040001(establishment of mitotic spindle localization);GO:0045840(po…	-	-	NUSAP1	5.19103	up	2.20086e-09	4.39044e-08	yes
TRINITY_DN56002_c0_g7	-	-	hypothetical protein GOBAR_AA31648 [Gossypium barbadense]	-	3.17051	up	2.22037e-09	4.42707e-08	yes
TRINITY_DN54485_c1_g2	-	-	-	-	-1.68974	down	2.23557e-09	4.45507e-08	yes
TRINITY_DN57194_c4_g1	-	K07748	hypothetical protein AQUCO_01700230v1 [Aquilegia coerulea]	-	4.09372	up	2.25244e-09	4.48637e-08	yes
TRINITY_DN38187_c0_g1	GO:0001726(ruffle);GO:0005509(calcium ion binding);GO:0005515(protein binding);GO:0005523(tropomyosin binding);GO:0005634(nucleus);GO:0005635(nuclear envelope);GO:0005737(cytoplasm);GO:0005829(cytosol);GO:0007165(signal transduction);GO:0007409(axonogenesis);GO:0008270(zinc ion binding);GO:0015075(ion transmembrane transporter activity);GO:0031234(extrinsic component of cytoplasmic side of plasma…	-	-	S100A6	3.67624	up	2.26242e-09	4.50393e-08	yes
TRINITY_DN42082_c2_g3	-	-	uncharacterized protein LOC111382327 [Olea europaea var. sylvestris]	-	-4.71251	down	2.28716e-09	4.55082e-08	yes
TRINITY_DN42691_c1_g8	GO:0005634(nucleus);GO:0016567(protein ubiquitination)	-	F-box protein At1g67340 [Durio zibethinus]	At1g67340	3.59403	up	2.30286e-09	4.5797e-08	yes
TRINITY_DN46521_c1_g4	GO:0000096(sulfur amino acid metabolic process);GO:0001666(response to hypoxia);GO:0002439(chronic inflammatory response to antigenic stimulus);GO:0004013(adenosylhomocysteinase activity);GO:0005515(protein binding);GO:0005634(nucleus);GO:0005737(cytoplasm);GO:0005829(cytosol);GO:0006730(one-carbon metabolic process);GO:0007584(response to nutrient);GO:0019510(S-adenosylhomocysteine catabolic pro…	K01251	unknown [Lotus japonicus]	AHCY	3.2528	up	2.32185e-09	4.61509e-08	yes
TRINITY_DN39891_c3_g2	GO:0048741(skeletal muscle fiber development)	-	-	LINC00596	3.00319	up	2.32892e-09	4.62674e-08	yes
TRINITY_DN44882_c2_g1	-	-	-	-	-3.01439	down	2.33979e-09	4.64594e-08	yes
TRINITY_DN53972_c6_g3	-	-	-	-	3.95765	up	2.35713e-09	4.67796e-08	yes
TRINITY_DN37194_c0_g1	GO:0005654(nucleoplasm);GO:0005739(mitochondrion);GO:0005743(mitochondrial inner membrane);GO:0006817(phosphate ion transport);GO:0006839(mitochondrial transport);GO:0008272(sulfate transport);GO:0015114(phosphate ion transmembrane transporter activity);GO:0015116(sulfate transmembrane transporter activity);GO:0015117(thiosulfate transmembrane transporter activity);GO:0015131(oxaloacetate transme…	NA	Mitochondrial uncoupling protein 4 [Glycine soja]	Slc25a10	3.25896	up	2.367e-09	4.69332e-08	yes
TRINITY_DN28026_c0_g1	GO:0000287(magnesium ion binding);GO:0000949(aromatic amino acid family catabolic process to alcohol via Ehrlich pathway);GO:0004737(pyruvate decarboxylase activity);GO:0005634(nucleus);GO:0005829(cytosol);GO:0005886(plasma membrane);GO:0006559(L-phenylalanine catabolic process);GO:0006569(tryptophan catabolic process);GO:0009986(cell surface);GO:0030445(yeast-form cell wall);GO:0030446(hyphal ce…	K01568	pyruvate decarboxylase-like [Quercus suber]	pdcA	9.11652	up	2.36785e-09	4.69332e-08	yes
TRINITY_DN54723_c0_g2	GO:0005737(cytoplasm);GO:0016651(oxidoreductase activity, acting on NAD(P)H);GO:0055114(oxidation-reduction process)	NA	eugenol synthase 1-like isoform X1 [Quercus suber]	EGS1	-2.89332	down	2.36852e-09	4.69332e-08	yes
TRINITY_DN40389_c1_g3	GO:0003677(DNA binding);GO:0003729(mRNA binding);GO:0004003(ATP-dependent DNA helicase activity);GO:0004004(ATP-dependent RNA helicase activity);GO:0004519(endonuclease activity);GO:0005515(protein binding);GO:0005524(ATP binding);GO:0005634(nucleus);GO:0005737(cytoplasm);GO:0005829(cytosol);GO:0005886(plasma membrane);GO:0005925(focal adhesion);GO:0006810(transport);GO:0007265(Ras protein signal…	NA	putative G3BP-like protein [Physcomitrella patens]	G3BP1	5.41466	up	2.37603e-09	4.70578e-08	yes
TRINITY_DN42610_c0_g1	-	-	unnamed protein product [Coffea canephora]	-	5.54482	up	2.37903e-09	4.70747e-08	yes
TRINITY_DN57030_c2_g2	-	-	-	-	3.54483	up	2.37933e-09	4.70747e-08	yes
TRINITY_DN46009_c1_g11	GO:0005887(integral component of plasma membrane);GO:0006857(oligopeptide transport);GO:0015031(protein transport);GO:0016020(membrane);GO:0035673(oligopeptide transmembrane transporter activity);GO:0080167(response to karrikin)	-	PREDICTED: oligopeptide transporter 4-like [Daucus carota subsp. sativus]	OPT4	-1.86365	down	2.38327e-09	4.71287e-08	yes
TRINITY_DN47235_c0_g1	GO:0005509(calcium ion binding)	K02183	calmodulin 5 [Tradescantia hirsutiflora]	CALM	2.35122	up	2.39046e-09	4.72466e-08	yes
TRINITY_DN56445_c3_g1	GO:0004674(protein serine/threonine kinase activity);GO:0005886(plasma membrane);GO:0006468(protein phosphorylation);GO:0006952(defense response);GO:0009506(plasmodesma)	NA	PREDICTED: G-type lectin S-receptor-like serine/threonine-protein kinase B120 isoform X1 [Populus euphratica]	At1g61610	5.74138	up	2.41055e-09	4.76191e-08	yes
TRINITY_DN48489_c3_g1	GO:0003674(molecular_function);GO:0009507(chloroplast);GO:0009570(chloroplast stroma);GO:0009579(thylakoid);GO:0010478(chlororespiration)	-	uncharacterized protein LOC113739645 isoform X2 [Coffea arabica]	-	-1.5044	down	2.41193e-09	4.7622e-08	yes
TRINITY_DN45874_c1_g1	GO:0003735(structural constituent of ribosome)	K02994	hypothetical protein C5167_038301 [Papaver somniferum]	rps8	1.74053	up	2.41763e-09	4.77101e-08	yes
TRINITY_DN49470_c0_g1	-	-	-	-	-2.07777	down	2.42152e-09	4.77625e-08	yes
TRINITY_DN49532_c3_g2	-	-	-	-	-4.75228	down	2.42974e-09	4.79001e-08	yes
TRINITY_DN41617_c3_g1	GO:0005634(nucleus);GO:0008152(metabolic process);GO:0016787(hydrolase activity);GO:0052689(carboxylic ester hydrolase activity)	K14493	PREDICTED: probable carboxylesterase 15 [Juglans regia]	CXE15	-3.20349	down	2.4498e-09	4.82709e-08	yes
TRINITY_DN41315_c3_g1	GO:0002237(response to molecule of bacterial origin);GO:0005515(protein binding);GO:0005775(vacuolar lumen);GO:0005886(plasma membrane);GO:0006486(protein glycosylation);GO:0009877(nodulation);GO:1900150(regulation of defense response to fungus);GO:1902290(positive regulation of defense response to oomycetes)	NA	serine/threonine receptor-like kinase NFP [Ricinus communis]	NFP	1.87708	up	2.45246e-09	4.82985e-08	yes
TRINITY_DN55851_c1_g1	-	-	-	-	2.50002	up	2.5008e-09	4.92254e-08	yes
TRINITY_DN54446_c2_g4	GO:0000151(ubiquitin ligase complex);GO:0000974(Prp19 complex);GO:0001664(G-protein coupled receptor binding);GO:0001786(phosphatidylserine binding);GO:0005515(protein binding);GO:0005524(ATP binding);GO:0005634(nucleus);GO:0005681(spliceosomal complex);GO:0005730(nucleolus);GO:0005770(late endosome);GO:0005829(cytosol);GO:0005886(plasma membrane);GO:0005925(focal adhesion);GO:0006351(transcripti…	K03283	Molecular chaperones GRP78/BiP/KAR2, HSP70 superfamily [Handroanthus impetiginosus]	HSPA8	4.74342	up	2.52485e-09	4.96733e-08	yes
TRINITY_DN45411_c6_g1	GO:0004674(protein serine/threonine kinase activity);GO:0005886(plasma membrane);GO:0007166(cell surface receptor signaling pathway)	NA	LEAF RUST 10 DISEASE-RESISTANCE LOCUS RECEPTOR-LIKE PROTEIN KINASE-like 1.4 isoform X4 [Sesamum indicum]	LRK10L-1.4	2.27753	up	2.54673e-09	5.00782e-08	yes
[truncated: 12,568 more rows]

## Sheet: Supplementary Table S3
Supplementary Table S3. KEGG and GO enrichment analyses of DEGs identified in XL-f5 vs. WT-f5 comparison group.
Gene_ID	GO_Term	KOEntry	Annotation	Name	log2FC	regulation	pvalue	FDR	significant
[truncated: 7,995 more rows]

## Sheet: Supplementary Table S4
Supplementary Table S4. KEGG and GO enrichment analyses of DEGs identified in XL-f6 vs. WT-f6 comparison group.
[truncated: 17,986 more rows]

## Sheet: Supplementary Table S5
Supplementary Table S5. Flavonoids, carotenoid metabolites detected in Lonicera macranthoides Hand.-Mazz.
[truncated: 99,907 more rows]

[truncated: 4 more sheets: Supplementary Table S6, Supplementary Table S7, Supplementary Table S8, Supplementary Table S9]
